# Supplementary material for: Integrated analysis of N-glycosylation and Alzheimer’s disease: identifying key biomarkers and mechanisms
Source: Front Aging Neurosci. 2025 Nov 13;17:1597511. doi: 10.3389/fnagi.2025.1597511 (PMC12657396; doi:10.3389/fnagi.2025.1597511)
Supplement: Supplementary file 2 [file Table_1.xls]

## Sheet: Raw Bibliometric Data
FN Clarivate Analytics Web of Science
VR 1.0
PT J
AU Akasaka-Manya, K
Manya, H
Sakurai, Y
Wojczyk, BS
Spitalnik, SL
Endo, T
AF Akasaka-Manya, Keiko
Manya, Hiroshi
Sakurai, Yoko
Wojczyk, Boguslaw S.
Spitalnik, Steven L.
Endo, Tamao
TI Increased bisecting and core-fucosylated <i>N</i>-glycans on mutant
human amyloid precursor proteins
SO GLYCOCONJUGATE JOURNAL
LA English
DT Article
DE Amyloid precursor protein; N-glycan; Alzheimer's disease; Bisecting
N-acetylglucosamine; Core-fucose
ID LINKED SUGAR CHAINS; GLYCOPROTEIN-SYNTHESIS; CELLULAR MECHANISMS; CDNA
CLONING; BETA; GLYCOSYLATION; FUCOSE; ACETYLGLUCOSAMINE; IDENTIFICATION;
EXPRESSION
AB Alteration of glycoprotein glycans often changes various properties of the glycoprotein. To understand the significance of N-glycosylation in the pathogenesis of early-onset familial Alzheimer's disease (AD) and in beta-amyloid (A beta) production, we examined whether the mutations in the amyloid precursor protein (APP) gene found in familial AD affect the N-glycans on APP. We purified the sec…
C1 [Akasaka-Manya, Keiko; Manya, Hiroshi; Sakurai, Yoko; Endo, Tamao] Tokyo Metropolitan Inst Gerontol, Fdn Res Aging & Promot Human Welf, Glycobiol Res Grp, Itabashi Ku, Tokyo 1730015, Japan.
[Wojczyk, Boguslaw S.; Spitalnik, Steven L.] Columbia Univ, Med Ctr, Dept Pathol & Cell Biol, New York, NY 10032 USA.
C3 Tokyo Metropolitan Institute of Gerontology; Columbia University
RP Endo, T (corresponding author), Tokyo Metropolitan Inst Gerontol, Fdn Res Aging & Promot Human Welf, Glycobiol Res Grp, Itabashi Ku, 35-2 Sakaecho, Tokyo 1730015, Japan.
EM endo@tmig.or.jp
OI Manya, Hiroshi/0000-0003-1573-9177; Spitalnik,
Steven/0000-0002-8528-4561
FU Japan Society for the Promotion of Science [20390031]; Grants-in-Aid for
Scientific Research [20390031] Funding Source: KAKEN
FX We would like to thank Dr. Takashi Muramatsu for providing an
endo-beta-galactosidase C. This study was supported by a Grant-in-Aid
for Scientific Research (20390031) from the Japan Society for the
Promotion of Science.
CR Bhattacharyya R, 2002, J BIOL CHEM, V277, P26300, DOI 10.1074/jbc.M202276200
CITRON M, 1992, NATURE, V360, P672, DOI 10.1038/360672a0
CUMMING D A, 1991, Glycobiology, V1, P115, DOI 10.1093/glycob/1.2.115
KAGAWA Y, 1988, J BIOL CHEM, V263, P17508
Kondo A, 2006, BBA-PROTEINS PROTEOM, V1764, P1881, DOI 10.1016/j.bbapap.2006.10.011
Manya H, 2000, J BIOCHEM-TOKYO, V127, P1001, DOI 10.1093/oxfordjournals.jbchem.a022691
Miyazaki K, 2004, CANCER RES, V64, P4498, DOI 10.1158/0008-5472.CAN-03-3614
NARASIMHAN S, 1982, J BIOL CHEM, V257, P235
NISHIKAWA A, 1992, J BIOL CHEM, V267, P18199
Ogawa H, 2000, J BIOL CHEM, V275, P19368, DOI 10.1074/jbc.M001888200
Ohtsubo K, 2006, CELL, V126, P855, DOI 10.1016/j.cell.2006.08.019
PAHLSSON P, 1992, BIOCHEM BIOPH RES CO, V189, P1667, DOI 10.1016/0006-291X(92)90269-Q
Price DL, 1998, SCIENCE, V282, P1079, DOI 10.1126/science.282.5391.1079
Rudd PM, 1999, P NATL ACAD SCI USA, V96, P13044, DOI 10.1073/pnas.96.23.13044
Rutishauser U, 1996, TRENDS NEUROSCI, V19, P422
SAITO F, 1995, BIOCHEM BIOPH RES CO, V210, P703, DOI 10.1006/bbrc.1995.1716
SATO Y, 1993, NEW ENGL J MED, V328, P1802, DOI 10.1056/NEJM199306243282502
Sato Y, 1999, BBA-GEN SUBJECTS, V1472, P344, DOI 10.1016/S0304-4165(99)00140-3
Sato Y, 1999, NEUROSCI LETT, V262, P49, DOI 10.1016/S0304-3940(99)00032-4
Seki T, 1995, NEUROREPORT, V6, P2479, DOI 10.1097/00001756-199512150-00010
Shields RL, 2002, J BIOL CHEM, V277, P26733, DOI 10.1074/jbc.M202069200
Shigeta M, 2006, GLYCOBIOLOGY, V16, P564, DOI 10.1093/glycob/cwj100
Shinkawa T, 2003, J BIOL CHEM, V278, P3466, DOI 10.1074/jbc.M210665200
Sinha S, 1999, P NATL ACAD SCI USA, V96, P11049, DOI 10.1073/pnas.96.20.11049
SUZUKI N, 1994, SCIENCE, V264, P1336, DOI 10.1126/science.8191290
TAKETA K, 1993, CANCER RES, V53, P5419
Tomita S, 1998, J BIOL CHEM, V273, P6277, DOI 10.1074/jbc.273.11.6277
Uozumi N, 1996, J BIOL CHEM, V271, P27810, DOI 10.1074/jbc.271.44.27810
Wang XC, 2005, P NATL ACAD SCI USA, V102, P15791, DOI 10.1073/pnas.0507375102
Wang XC, 2006, J BIOL CHEM, V281, P2572, DOI 10.1074/jbc.M510893200
WEIDEMANN A, 1989, CELL, V57, P115, DOI 10.1016/0092-8674(89)90177-3
WILSON JR, 1976, BIOCHEM BIOPH RES CO, V72, P909, DOI 10.1016/S0006-291X(76)80218-5
YAMASHITA K, 1981, BIOCHEM BIOPH RES CO, V100, P226, DOI 10.1016/S0006-291X(81)80086-1
Yazaki M, 1996, NEUROSCI LETT, V221, P57, DOI 10.1016/S0304-3940(96)13285-7
Zhao YY, 2006, J BIOL CHEM, V281, P38343, DOI 10.1074/jbc.M608764200
NR 35
TC 35
Z9 38
U1 1
U2 9
PU SPRINGER
PI DORDRECHT
PA VAN GODEWIJCKSTRAAT 30, 3311 GZ DORDRECHT, NETHERLANDS
SN 0282-0080
EI 1573-4986
J9 GLYCOCONJUGATE J
JI Glycoconjugate J.
PD NOV
PY 2008
VL 25
IS 8
BP 775
EP 786
DI 10.1007/s10719-008-9140-x
PG 12
WC Biochemistry & Molecular Biology
WE Science Citation Index Expanded (SCI-EXPANDED)
SC Biochemistry & Molecular Biology
GA 359SE
UT WOS:000260007600008
PM 18521746
DA 2025-03-01
ER
PT J
AU Fang, P
Xie, JJ
Sang, SM
Zhang, L
Liu, MQ
Yang, LJ
Xu, YT
Yan, GQ
Yao, J
Gao, X
Qian, WJ
Wang, ZF
Zhang, Y
Yang, PY
Shen, HL
AF Fang, Pan
Xie, JuanJuan
Sang, Shaoming
Zhang, Lei
Liu, Mingqi
Yang, Lujie
Xu, Yiteng
Yan, Guoquan
Yao, Jun
Gao, Xing
Qian, Wenjing
Wang, Zhongfeng
Zhang, Yang
Yang, Pengyuan
Shen, Huali
TI Multilayered N-Glycoproteome Profiling Reveals Highly Heterogeneous and
Dysregulated Protein N-Glycosylation Related to Alzheimer's Disease
SO ANALYTICAL CHEMISTRY
LA English
DT Article
ID WHEAT-GERM-AGGLUTININ; CEREBROSPINAL-FLUID; BRAIN; INSIGHTS; NEURONS;
GLYCAN; HEALTH; PHASE; MS/MS; SERUM
AB Protein N-glycosylation is ubiquitous in the brain. and is closely related to cognition and memory. Alzheimer's disease (AD) is a multifactorial disorder that lacks a clear pathogenesis and treatment. Aberrant N-glycosylation has been suggested to be involved in AD pathology. However, the systematic variations in protein N-glycosylation and their roles in AD have not been thoroughly investigat…
C1 [Fang, Pan; Xie, JuanJuan; Zhang, Lei; Liu, Mingqi; Yang, Lujie; Xu, Yiteng; Yan, Guoquan; Yao, Jun; Gao, Xing; Zhang, Yang; Yang, Pengyuan; Shen, Huali] Fudan Univ, Minhang Hosp, Shanghai 200032, Peoples R China.
[Fang, Pan; Xie, JuanJuan; Zhang, Lei; Liu, Mingqi; Yang, Lujie; Xu, Yiteng; Yan, Guoquan; Yao, Jun; Gao, Xing; Zhang, Yang; Yang, Pengyuan; Shen, Huali] Fudan Univ, Inst Biomed Sci, Shanghai 200032, Peoples R China.
[Sang, Shaoming; Qian, Wenjing; Wang, Zhongfeng] Fudan Univ, State Key Lab Med Neurobiol, Dept Neurol, Zhongshan Hosp,Inst Brain Sci, Shanghai 200032, Peoples R China.
[Sang, Shaoming; Qian, Wenjing; Wang, Zhongfeng] Fudan Univ, Collaborat Innovat Ctr Brain Sci, Shanghai 200032, Peoples R China.
[Yang, Pengyuan] Fudan Univ, Dept Chem, Shanghai 200433, Peoples R China.
[Yang, Pengyuan; Shen, Huali] Fudan Univ, Dept Syst Biol Med, Shanghai 200032, Peoples R China.
[Yang, Pengyuan; Shen, Huali] Fudan Univ, Sch Basic Med Sci, Shanghai 200032, Peoples R China.
C3 Fudan University; Fudan University; Fudan University; Fudan University;
Fudan University; Fudan University; Fudan University
RP Zhang, Y; Yang, PY; Shen, HL (corresponding author), Fudan Univ, Minhang Hosp, Shanghai 200032, Peoples R China.; Zhang, Y; Yang, PY; Shen, HL (corresponding author), Fudan Univ, Inst Biomed Sci, Shanghai 200032, Peoples R China.; Yang, PY (corresponding author), Fudan Univ, Dept Chem, Shanghai 200433, Peoples R China.; Yang, PY; Shen, HL (corresponding author), Fudan Univ, Dept Syst Biol Med,…
EM zhangyang@fudan.edu.cn; pyyang@fudan.edu.cn; shenhuali@fudan.edu.cn
RI Yao, Jun/JAC-5608-2023; 申, 华莉/HOC-4204-2023
FU National Key Research and Development Program of China [2018YFA0507501,
2017YFA0505001, 2016YFB0201702]; National Nature Science Foundation of
China [31570825]; Shanghai Science and Technology Research Project
[16ZR1402400]
FX The authors thank Professor Xuewen Cheng from SIBS (Institute of
Neuroscience, Shanghai Institutes for Biological Sciences, Chinese
Academy of Sciences) for his advice and help with the functional
verification of hippocampal neurons. The authors also thank Professor
Chunjiu Zhong from Zhongshan Hospital for presenting the mice studied in
this work. This study was supported by the National Key Research and
Development Program of China (2018YFA0507501, 2017YFA0505001, and
2016YFB0201702), the National Nature Science Foundation of China
(31570825), and the Shanghai Science and Technology Research Project
(16ZR1402400).
CR BarOn H, 1997, J DIABETES COMPLICAT, V11, P236, DOI 10.1016/S1056-8727(96)00066-9
Butterfield DA, 2011, PROTEOM CLIN APPL, V5, P50, DOI 10.1002/prca.201000070
Chen CC, 2010, REJUV RES, V13, P439, DOI 10.1089/rej.2009.0992
De Strooper B, 2016, CELL, V164, P603, DOI 10.1016/j.cell.2015.12.056
DOTTI CG, 1988, J NEUROSCI, V8, P1454
Fang P, 2016, ONCOTARGET, V7, P38796, DOI 10.18632/oncotarget.9737
Fang P, 2015, ANALYST, V140, P7613, DOI 10.1039/c5an01505g
Fodero LR, 2001, J NEUROCHEM, V79, P1022, DOI 10.1046/j.1471-4159.2001.00640.x
Frenkel-Pinter M, 2017, SCI ADV, V3, DOI 10.1126/sciadv.1601576
Gizaw ST, 2016, BBA-GEN SUBJECTS, V1860, P1716, DOI 10.1016/j.bbagen.2016.03.009
Grasso G, 2019, MASS SPECTROM REV, V38, P34, DOI 10.1002/mas.21566
Haapasalo A, 2015, NEURODEGENER DIS MAN, V5, P379, DOI 10.2217/nmt.15.31
Huang YD, 2012, CELL, V148, P1204, DOI 10.1016/j.cell.2012.02.040
Kesherwani V, 2007, NITRIC OXIDE-BIOL CH, V16, P294, DOI 10.1016/j.niox.2006.11.001
Kizuka Y, 2017, BBA-GEN SUBJECTS, V1861, P2447, DOI 10.1016/j.bbagen.2017.04.012
Kizuka Y, 2015, EMBO MOL MED, V7, P175, DOI 10.15252/emmm.201404438
Krzywinski M, 2009, GENOME RES, V19, P1639, DOI 10.1101/gr.092759.109
Lassen PS, 2017, J PROTEOMICS, V161, P11, DOI 10.1016/j.jprot.2017.04.003
Lazniewska J, 2017, BBA-BIOMEMBRANES, V1859, P662, DOI 10.1016/j.bbamem.2017.01.018
Lin X, 2017, ONCOTARGET, V8, P42030, DOI 10.18632/oncotarget.14925
Liu MQ, 2017, NAT COMMUN, V8, DOI 10.1038/s41467-017-00535-2
Mehrabian M, 2016, ASN NEURO, V8, DOI 10.1177/1759091416679074
Nuriel T, 2017, NAT COMMUN, V8, DOI 10.1038/s41467-017-01444-0
Palmigiano A, 2016, J PROTEOMICS, V131, P29, DOI 10.1016/j.jprot.2015.10.006
Perez-Riverol Y, 2019, NUCLEIC ACIDS RES, V47, pD442, DOI 10.1093/nar/gky1106
Petersen B, 2009, BMC STRUCT BIOL, V9, DOI 10.1186/1472-6807-9-51
Riley NM, 2019, NAT COMMUN, V10, DOI 10.1038/s41467-019-09222-w
Ruhaak LR, 2018, CHEM REV, V118, P7886, DOI 10.1021/acs.chemrev.7b00732
Sáez-Valero J, 1999, J NEUROCHEM, V72, P1600, DOI 10.1046/j.1471-4159.1999.721600.x
Schedin-Weiss S, 2014, FEBS J, V281, P46, DOI 10.1111/febs.12590
Scott Hilary, 2014, Adv Neurobiol, V9, P367, DOI 10.1007/978-1-4939-1154-7_17
Selkoe DJ, 2016, EMBO MOL MED, V8, P595, DOI 10.15252/emmm.201606210
Stadlmann J, 2017, NATURE, V549, P538, DOI 10.1038/nature24015
Stewart LT, 2017, J NEUROSCI, V37, P8207, DOI 10.1523/JNEUROSCI.0173-16.2017
Sun SS, 2016, NAT BIOTECHNOL, V34, P84, DOI 10.1038/nbt.3403
Tao SC, 2008, GLYCOBIOLOGY, V18, P761, DOI 10.1093/glycob/cwn063
Tao W. A., 2019, MASS SPECTROMETRY BA
Thaysen-Andersen M, 2016, MOL CELL PROTEOMICS, V15, P1773, DOI 10.1074/mcp.O115.057638
Webb-Robertson BJM, 2015, J PROTEOME RES, V14, P1993, DOI 10.1021/pr501138h
Xiao HP, 2019, MASS SPECTROM REV, V38, P356, DOI 10.1002/mas.21586
Xue Y, 2018, ANALYST, V143, P1870, DOI [10.1039/c7an02062g, 10.1039/C7AN02062G]
Zeng WF, 2016, SCI REP-UK, V6, DOI 10.1038/srep25102
Zhu J, 2012, FEBS J, V279, P2632, DOI 10.1111/j.1742-4658.2012.08642.x
NR 43
TC 46
Z9 48
U1 8
U2 113
PU AMER CHEMICAL SOC
PI WASHINGTON
PA 1155 16TH ST, NW, WASHINGTON, DC 20036 USA
SN 0003-2700
EI 1520-6882
J9 ANAL CHEM
JI Anal. Chem.
PD JAN 7
PY 2020
VL 92
IS 1
BP 867
EP 874
DI 10.1021/acs.analchem.9b03555
PG 8
WC Chemistry, Analytical
WE Science Citation Index Expanded (SCI-EXPANDED)
SC Chemistry
GA KB8DL
UT WOS:000506719400077
PM 31751117
DA 2025-03-01
ER
PT J
AU Hu, J
Reutter, W
Fan, H
AF Hu, J.
Reutter, W.
Fan, H.
TI Significance of N-Glycosylation and Sialylation of GABA Transporter 1
SO JOURNAL OF CARBOHYDRATE CHEMISTRY
LA English
DT Article
DE gamma-Aminobutyric acid (GABA); GABA transporter 1; N-glycosylation;
N-glycans; sialic acid
ID AMINOBUTYRIC-ACID TRANSPORTER; ORGANIC ANION TRANSPORTER; HUMAN
NOREPINEPHRINE TRANSPORTER; CELL-SURFACE EXPRESSION; SIALIC-ACID;
RAT-BRAIN; NEUROTRANSMITTER TRANSPORTERS; LINKED OLIGOSACCHARIDES;
SEROTONIN TRANSPORTER; GLUCOSE-TRANSPORTER
AB GABA (gamma-aminobutyric acid) is the major inhibitory neurotransmitter in the central nervous system (CNS). GABA reuptake by GABA transporters from the synaptic cleft is one important mechanism in the regulation of GABA activity, whose impairment is involved in the CNS diseases such as Parkinson disease, epilepsy, depression, and Alzheimer disease. The GABA transporter 1 (GAT1) belongs to a f…
C1 [Fan, H.] Charite Univ Med Berlin, Inst Lab Med Klin Chem & Pathobiochem, D-14195 Berlin, Germany.
[Hu, J.; Reutter, W.] Charite, Inst Biochem & Mol Biol, D-13353 Berlin, Germany.
C3 Berlin Institute of Health; Free University of Berlin; Humboldt
University of Berlin; Charite Universitatsmedizin Berlin; Berlin
Institute of Health; Free University of Berlin; Humboldt University of
Berlin; Charite Universitatsmedizin Berlin
RP Fan, H (corresponding author), Charite Univ Med Berlin, Inst Lab Med Klin Chem & Pathobiochem, Campus Benjamin Franklin,Arnimallee 22, D-14195 Berlin, Germany.
EM hua.fan@charite.de
FU Deutsche Forschungsgemeinschaft Bonn [SFB 449]; Sonnenfeld-Stiftung
Berlin
FX We are grateful to Dr. Luis Da Silva Azevedo for scientific discussions
of this manuscript. This work was supported by Deutsche
Forschungsgemeinschaft Bonn (SFB 449) and the Sonnenfeld-Stiftung
Berlin.
CR ASANO T, 1991, J BIOL CHEM, V266, P24632
ASANO T, 1993, FEBS LETT, V324, P258, DOI 10.1016/0014-5793(93)80129-I
Bennett ER, 1997, J BIOL CHEM, V272, P1203, DOI 10.1074/jbc.272.2.1203
Bröer S, 2006, NEUROCHEM INT, V48, P559, DOI 10.1016/j.neuint.2005.11.021
Cacan R, 1998, BIOCHIMIE, V80, P59, DOI 10.1016/S0300-9084(98)80057-6
Cai GQ, 2005, FEBS J, V272, P1625, DOI 10.1111/j.1742-4658.2005.04595.x
Fan H, 1997, EUR J BIOCHEM, V246, P243, DOI 10.1111/j.1432-1033.1997.00243.x
FEUGEAS JP, 1991, BIOCHIM BIOPHYS ACTA, V1066, P59, DOI 10.1016/0005-2736(91)90250-C
Garcia-Alloza M, 2006, NEUROBIOL AGING, V27, P1110, DOI 10.1016/j.neurobiolaging.2005.06.003
GUASTELLA J, 1990, SCIENCE, V249, P1303, DOI 10.1126/science.1975955
Helenius A, 2001, SCIENCE, V291, P2364, DOI 10.1126/science.291.5512.2364
HELENIUS A, 1994, MOL BIOL CELL, V5, P253, DOI 10.1091/mbc.5.3.253
Hinderlich S, 2001, BIOL CHEM, V382, P291, DOI 10.1515/BC.2001.036
Hoffman KB, 1997, BRAIN RES, V753, P309, DOI 10.1016/S0006-8993(96)01468-0
Hong YJ, 2003, J BIOL CHEM, V278, P53045, DOI 10.1074/jbc.M309967200
Hu J, 2011, GLYCOBIOLOGY, V21, P329, DOI 10.1093/glycob/cwq166
Kanner BI, 2008, CHEM REV, V108, P1654, DOI 10.1021/cr078246a
Kanner BI, 2006, J MEMBRANE BIOL, V213, P89, DOI 10.1007/s00232-006-0877-5
Keppler OT, 2001, GLYCOBIOLOGY, V11, p11R, DOI 10.1093/glycob/11.2.11R
KEYNAN S, 1992, BIOCHEMISTRY-US, V31, P1974, DOI 10.1021/bi00122a011
Krystal JH, 2002, MOL PSYCHIATR, V7, pS71, DOI 10.1038/sj.mp.4001021
Kuze K, 1999, J BIOL CHEM, V274, P1519, DOI 10.1074/jbc.274.3.1519
Li LB, 2004, J BIOL CHEM, V279, P21012, DOI 10.1074/jbc.M311972200
LIU QR, 1993, J BIOL CHEM, V268, P2106
Liu YH, 1998, BBA-BIOMEMBRANES, V1415, P246, DOI 10.1016/S0005-2736(98)00200-4
Madsen KK, 2009, J NEUROCHEM, V109, P139, DOI 10.1111/j.1471-4159.2009.05982.x
Martínez-Maza R, 2001, J BIOL CHEM, V276, P2168, DOI 10.1074/jbc.M006774200
MELIKIAN HE, 1994, J BIOL CHEM, V269, P12290
Melikian HE, 1996, MOL PHARMACOL, V50, P266
Mochizuki K, 2007, AM J PHYSIOL-GASTR L, V292, pG818, DOI 10.1152/ajpgi.00415.2006
Möhler H, 2006, J RECEPT SIG TRANSD, V26, P731, DOI 10.1080/10799890600920035
Nelson N, 1998, J NEUROCHEM, V71, P1785
Nguyen TT, 1996, J NEUROCHEM, V67, P645
OLIVARES L, 1995, J BIOL CHEM, V270, P9437, DOI 10.1074/jbc.270.16.9437
OTSUKA M, 1990, CELL MOL NEUROBIOL, V10, P293, DOI 10.1007/BF00711176
Ozaslan D, 2003, J BIOL CHEM, V278, P43991, DOI 10.1074/jbc.M306360200
PEREZ HD, 1985, J IMMUNOL, V134, P1902
RADIAN R, 1983, BIOCHEMISTRY-US, V22, P1236, DOI 10.1021/bi00274a038
Schauer R, 2009, CURR OPIN STRUC BIOL, V19, P507, DOI 10.1016/j.sbi.2009.06.003
Schousboe A, 2004, EUR J PHARMACOL, V500, P281, DOI 10.1016/j.ejphar.2004.07.032
Subramanian VS, 2008, BIOCHEM BIOPH RES CO, V374, P123, DOI 10.1016/j.bbrc.2008.06.120
Tanaka K, 2004, J BIOL CHEM, V279, P14961, DOI 10.1074/jbc.M400197200
TATE CG, 1994, J BIOL CHEM, V269, P26303
Thoeringer CK, 2009, J NEURAL TRANSM, V116, P649, DOI 10.1007/s00702-008-0075-y
Watanabe I, 2004, J BIOL CHEM, V279, P8879, DOI 10.1074/jbc.M309802200
ZALESKA MM, 1987, P NATL ACAD SCI USA, V84, P1709, DOI 10.1073/pnas.84.6.1709
Zhou FF, 2005, MOL PHARMACOL, V67, P868, DOI 10.1124/mol.104.007583
NR 47
TC 1
Z9 1
U1 0
U2 10
PU TAYLOR & FRANCIS INC
PI PHILADELPHIA
PA 325 CHESTNUT ST, SUITE 800, PHILADELPHIA, PA 19106 USA
SN 0732-8303
J9 J CARBOHYD CHEM
JI J. Carbohydr. Chem.
PY 2011
VL 30
IS 4-6
SI SI
BP 206
EP 217
DI 10.1080/07328303.2011.604455
PG 12
WC Biochemistry & Molecular Biology; Chemistry, Organic
WE Science Citation Index Expanded (SCI-EXPANDED)
SC Biochemistry & Molecular Biology; Chemistry
GA 855IG
UT WOS:000297556600003
DA 2025-03-01
ER
PT J
AU Zhang, Q
Ma, C
Chin, LS
Li, L
AF Zhang, Qi
Ma, Cheng
Chin, Lih-Shen
Li, Lian
TI Integrative glycoproteomics reveals protein N-glycosylation aberrations
and glycoproteomic network alterations in Alzheimer's disease
SO SCIENCE ADVANCES
LA English
DT Article
ID HOMEOSTASIS; PROGRESSION; MECHANISMS; EXPRESSION; SOFTWARE; SITES
AB Protein N-glycosylation plays critical roles in controlling brain function, but little is known about human brain N--glycoproteome and its alterations in Alzheimer's disease (AD). Here, we report the first, large-scale, site-specific N-glycoproteome profiling study of human AD and control brains using mass spectrometry-based quantitative N-glycoproteomics. The study provided a system-level vie…
C1 [Zhang, Qi; Chin, Lih-Shen; Li, Lian] Emory Univ, Dept Pharmacol & Chem Biol, Sch Med, Atlanta, GA 30322 USA.
[Zhang, Qi; Chin, Lih-Shen; Li, Lian] Emory Univ, Ctr Neurodegenerat Dis, Sch Med, Atlanta, GA 30322 USA.
[Ma, Cheng] Georgia State Univ, Ctr Diagnost & Therapeut, Dept Chem, Atlanta, GA 30303 USA.
C3 Emory University; Emory University; University System of Georgia;
Georgia State University
RP Chin, LS; Li, L (corresponding author), Emory Univ, Dept Pharmacol & Chem Biol, Sch Med, Atlanta, GA 30322 USA.; Chin, LS; Li, L (corresponding author), Emory Univ, Ctr Neurodegenerat Dis, Sch Med, Atlanta, GA 30322 USA.
EM lchin@emory.edu; lli5@emory.edu
RI Zhang, Qi/AAN-3187-2021
OI ZHANG, QI/0000-0002-4536-273X; Li, Lian/0000-0003-4700-1134; Chin,
Lih-Shen/0000-0002-0817-0368
FU NIH/National Institute on Aging [RF1AG057965]; Emory University Research
Committee; Atlanta Clinical and Translational Science Institute; NIH
[P50 AG025688, P30 NS055077]
FX This work was supported by NIH/National Institute on Aging grant
RF1AG057965 (to L.L.) and pilot grant awards from the Emory University
Research Committee (to L.L.) and the Atlanta Clinical and Translational
Science Institute (to L.-S.C.). Emory Center for Neurodegenerative
Disease Brain Bank was supported in part by NIH grants P50 AG025688 and
P30 NS055077.
CR Aebi M, 2013, BBA-MOL CELL RES, V1833, P2430, DOI 10.1016/j.bbamcr.2013.04.001
Berson A, 2012, EMBO MOL MED, V4, P730, DOI 10.1002/emmm.201100995
Butterfield DA, 2011, PROTEOM CLIN APPL, V5, P50, DOI 10.1002/prca.201000070
Canton J, 2013, NAT REV IMMUNOL, V13, P621, DOI 10.1038/nri3515
Cherepanova N, 2016, CURR OPIN CELL BIOL, V41, P57, DOI 10.1016/j.ceb.2016.03.021
Cuyvers E, 2016, LANCET NEUROL, V15, P857, DOI 10.1016/S1474-4422(16)00127-7
Eggert S, 2018, MOL NEUROBIOL, V55, P5809, DOI 10.1007/s12035-017-0806-x
Erickson MA, 2013, J CEREBR BLOOD F MET, V33, P1500, DOI 10.1038/jcbfm.2013.135
Fang P, 2020, ANAL CHEM, V92, P867, DOI 10.1021/acs.analchem.9b03555
Fernandez CG, 2019, FRONT AGING NEUROSCI, V11, DOI 10.3389/fnagi.2019.00014
Freeze HH, 2015, ANNU REV NEUROSCI, V38, P105, DOI 10.1146/annurev-neuro-071714-034019
Garcia-Alloza M, 2006, NEUROBIOL DIS, V24, P516, DOI 10.1016/j.nbd.2006.08.017
Gerakis Y, 2018, FEBS J, V285, P995, DOI 10.1111/febs.14332
Gibbons GS, 2019, JAMA NEUROL, V76, P101, DOI 10.1001/jamaneurol.2018.2505
Hung ME, 2015, J BIOL CHEM, V290, P8166, DOI 10.1074/jbc.M114.621383
Karpievitch YV, 2012, BMC BIOINFORMATICS, V13, DOI 10.1186/1471-2105-13-S16-S5
Kizuka Y, 2017, BBA-GEN SUBJECTS, V1861, P2447, DOI 10.1016/j.bbagen.2017.04.012
Küster B, 1999, ANAL CHEM, V71, P1431, DOI 10.1021/ac981012u
Lambert JC, 2013, NAT GENET, V45, P1452, DOI 10.1038/ng.2802
Langfelder P, 2008, BMC BIOINFORMATICS, V9, DOI 10.1186/1471-2105-9-559
Langfelder P, 2013, PLOS ONE, V8, DOI 10.1371/journal.pone.0061505
Liang WS, 2008, P NATL ACAD SCI USA, V105, P4441, DOI 10.1073/pnas.0709259105
Liang WS, 2007, PHYSIOL GENOMICS, V28, P311, DOI 10.1152/physiolgenomics.00208.2006
Liang YX, 2014, J BIOL CHEM, V289, DOI 10.1074/jbc.M114.606269
Liu CC, 2013, NAT REV NEUROL, V9, P106, DOI 10.1038/nrneurol.2012.263
Liu CC, 2016, SCI TRANSL MED, V8, DOI 10.1126/scitranslmed.aad3650
Losev Y, 2019, SCI REP-UK, V9, DOI 10.1038/s41598-019-39218-x
Ma C, 2015, ANAL CHEM, V87, P7833, DOI 10.1021/acs.analchem.5b02177
Moremen KW, 2012, NAT REV MOL CELL BIO, V13, P448, DOI 10.1038/nrm3383
Narayanan M, 2014, MOL SYST BIOL, V10, DOI 10.15252/msb.20145304
OBRIEN JS, 1991, FASEB J, V5, P301, DOI 10.1096/fasebj.5.3.2001789
Ohtsubo K, 2006, CELL, V126, P855, DOI 10.1016/j.cell.2006.08.019
Oldham MC, 2008, NAT NEUROSCI, V11, P1271, DOI 10.1038/nn.2207
Owen JB, 2009, J PROTEOME RES, V8, P471, DOI 10.1021/pr800667a
Sancesario GM, 2018, CLIN BIOCHEM, V59, P9, DOI 10.1016/j.clinbiochem.2018.06.011
Schedin-Weiss S, 2020, FEBS J, V287, P3221, DOI 10.1111/febs.15197
Schedin-Weiss S, 2014, FEBS J, V281, P46, DOI 10.1111/febs.12590
Scheltens P, 2016, LANCET, V388, P505, DOI 10.1016/S0140-6736(15)01124-1
Schölz C, 2015, NAT METHODS, V12, P1003, DOI 10.1038/nmeth.3621
Shannon P, 2003, GENOME RES, V13, P2498, DOI 10.1101/gr.1239303
Sharma K, 2015, NAT NEUROSCI, V18, P1819, DOI 10.1038/nn.4160
Shinohara M, 2017, J LIPID RES, V58, P1267, DOI 10.1194/jlr.R075796
Soejitno A, 2015, CNS DRUGS, V29, P487, DOI 10.1007/s40263-015-0257-8
Spooner RA, 2012, CURR TOP MICROBIOL, V357, P19, DOI 10.1007/82_2011_154
Van Eldik Linda J, 2016, Alzheimers Dement (N Y), V2, P99, DOI 10.1016/j.trci.2016.05.001
Verheijen J, 2018, TRENDS GENET, V34, P434, DOI 10.1016/j.tig.2018.02.007
Wieczorek S, 2017, BIOINFORMATICS, V33, P135, DOI 10.1093/bioinformatics/btw580
Wisniewski JR, 2017, METHOD ENZYMOL, V585, P15, DOI 10.1016/bs.mie.2016.09.013
Yu JT, 2012, MOL NEUROBIOL, V45, P314, DOI 10.1007/s12035-012-8237-1
Zhang Q, 2018, ACTA NEUROPATHOL COM, V6, DOI 10.1186/s40478-018-0524-2
NR 50
TC 72
Z9 76
U1 2
U2 70
PU AMER ASSOC ADVANCEMENT SCIENCE
PI WASHINGTON
PA 1200 NEW YORK AVE, NW, WASHINGTON, DC 20005 USA
SN 2375-2548
J9 SCI ADV
JI Sci. Adv.
PD SEP
PY 2020
VL 6
IS 40
AR eabc5802
DI 10.1126/sciadv.abc5802
PG 18
WC Multidisciplinary Sciences
WE Science Citation Index Expanded (SCI-EXPANDED)
SC Science & Technology - Other Topics
GA OC4WF
UT WOS:000579157800037
PM 33008897
OA Green Published, gold
DA 2025-03-01
ER
PT J
AU Losev, Y
Paul, A
Frenkel-Pinter, M
Abu-Hussein, M
Khalaila, I
Gazit, E
Segal, D
AF Losev, Yelena
Paul, Ashim
Frenkel-Pinter, Moran
Abu-Hussein, Malak
Khalaila, Isam
Gazit, Ehud
Segal, Daniel
TI Novel model of secreted human tau protein reveals the impact of the
abnormal N-glycosylation of tau on its aggregation propensity
SO SCIENTIFIC REPORTS
LA English
DT Article
ID ALZHEIMER-DISEASE; PHOSPHORYLATION; GLYCOPROTEIN; OLIGOSACCHARIDES;
CHAPERONE
AB Alzheimer's disease (AD) is the most common neurodegenerative disorder and has no disease-modifying treatment yet. The hallmarks of AD are two amyloidogenic proteins: tau and amyloid. Tau undergoes several posttranslational modifications, including N-glycosylation. Tau was reported to be N-glycosylated in AD brains, but not in healthy counterparts, which may affect AD etiology. Here, we aimed …
C1 [Losev, Yelena; Paul, Ashim; Frenkel-Pinter, Moran; Abu-Hussein, Malak; Gazit, Ehud; Segal, Daniel] Tel Aviv Univ, Sch Mol Cell Biol & Biotechnol, Dept Mol Microbiol & Biotechnol, IL-6997801 Tel Aviv, Israel.
[Khalaila, Isam] Ben Gurion Univ Negev, Dept Biotechnol Engn, IL-84105 Beer Sheva, Israel.
[Gazit, Ehud] Tel Aviv Univ, Dept Mat Sci & Engn, Iby & Aladar Fleischman Fac Engn, IL-6997801 Tel Aviv, Israel.
[Segal, Daniel] Tel Aviv Univ, Sagol Interdisciplinary Sch Neurosci, IL-6997801 Tel Aviv, Israel.
C3 Tel Aviv University; Ben Gurion University; Tel Aviv University; Tel
Aviv University
RP Segal, D (corresponding author), Tel Aviv Univ, Sch Mol Cell Biol & Biotechnol, Dept Mol Microbiol & Biotechnol, IL-6997801 Tel Aviv, Israel.; Segal, D (corresponding author), Tel Aviv Univ, Sagol Interdisciplinary Sch Neurosci, IL-6997801 Tel Aviv, Israel.
EM dsegal@post.tau.ac.il
RI Frenkel Pinter, Moran/GVS-4118-2022; Gazit, Ehud/M-8026-2019; Paul,
Ashim/M-4958-2019; Khalaila, Isam/F-1498-2012
OI Segal, Daniel/0000-0002-6777-505X; Paul, Ashim/0000-0003-2182-8248;
Khalaila, Isam/0000-0003-3250-5778
FU Israel Ministry of Science; RoseTrees Trust
FX The authors wish to acknowledge Prof. Itai Benhar (Tel Aviv University)
and Prof. Eckhard Mandelkow (DZNE, Bonn, Germany) for help with plasmid
vectors. We thank Dr. Merav Daniel Shmueli for important discussion.
This research was partially supported by the Israel Ministry of Science
and the RoseTrees Trust (to D.S).
CR BERGERON JJM, 1994, TRENDS BIOCHEM SCI, V19, P124, DOI 10.1016/0968-0004(94)90205-4
BIERNAT J, 1992, EMBO J, V11, P1593, DOI 10.1002/j.1460-2075.1992.tb05204.x
Blennow K, 2006, LANCET, V368, P387, DOI 10.1016/S0140-6736(20)32205-4
Bloom GS, 2014, JAMA NEUROL, V71, P505, DOI 10.1001/jamaneurol.2013.5847
Caramelo JJ, 2015, FEBS LETT, V589, P3379, DOI 10.1016/j.febslet.2015.07.021
Culyba EK, 2011, SCIENCE, V331, P571, DOI 10.1126/science.1198461
Fernández-Alonso MD, 2012, CURR PROTEIN PEPT SC, V13, P816, DOI 10.2174/138920312804871175
Frenkel-Pinter M, 2017, SCI ADV, V3, DOI 10.1126/sciadv.1601576
Frenkel-Pinter M, 2016, CHEM-EUR J, V22, P5945, DOI 10.1002/chem.201504950
Ganguly P, 2015, J PHYS CHEM B, V119, P4582, DOI 10.1021/acs.jpcb.5b00175
GIBSON R, 1979, J BIOL CHEM, V254, P3600
Goux WJ, 2004, J BIOL CHEM, V279, P26868, DOI 10.1074/jbc.M402379200
Groenning Minna, 2010, J Chem Biol, V3, P1, DOI 10.1007/s12154-009-0027-5
Hendershot LM, 2004, MT SINAI J MED, V71, P289
Huang YD, 2012, CELL, V148, P1204, DOI 10.1016/j.cell.2012.02.040
Iqbal K, 2010, CURR ALZHEIMER RES, V7, P656, DOI 10.2174/156720510793611592
Iqbal K, 2016, NAT REV NEUROL, V12, DOI 10.1038/nrneurol.2015.225
Kizuka Y, 2017, BBA-GEN SUBJECTS, V1861, P2447, DOI 10.1016/j.bbagen.2017.04.012
Kumar A, 2015, PHARMACOL REP, V67, P195, DOI 10.1016/j.pharep.2014.09.004
Liu F, 2004, P NATL ACAD SCI USA, V101, P10804, DOI 10.1073/pnas.0400348101
Liu F, 2002, NEUROSCIENCE, V115, P829, DOI 10.1016/S0306-4522(02)00510-9
Liu F, 2002, FEBS LETT, V512, P101, DOI 10.1016/S0014-5793(02)02228-7
MALEY F, 1989, ANAL BIOCHEM, V180, P195, DOI 10.1016/0003-2697(89)90115-2
Masters CL, 2015, NAT REV DIS PRIMERS, V1, DOI 10.1038/nrdp.2015.56
Mietelska-Porowska A, 2014, INT J MOL SCI, V15, P4671, DOI 10.3390/ijms15034671
Mitra N, 2006, TRENDS BIOCHEM SCI, V31, P156, DOI 10.1016/j.tibs.2006.01.003
OConnor SE, 1996, CHEM BIOL, V3, P803, DOI 10.1016/S1074-5521(96)90064-2
Price JL, 2012, BIOPOLYMERS, V98, P195, DOI 10.1002/bip.22030
Royer CA, 2006, CHEM REV, V106, P1769, DOI 10.1021/cr0404390
Sato Y, 2001, FEBS LETT, V496, P152, DOI 10.1016/S0014-5793(01)02421-8
Schedin-Weiss S, 2014, FEBS J, V281, P46, DOI 10.1111/febs.12590
Shental-Bechor D, 2008, P NATL ACAD SCI USA, V105, P8256, DOI 10.1073/pnas.0801340105
Song YT, 2001, FEBS LETT, V491, P63, DOI 10.1016/S0014-5793(01)02151-2
Uberti D, 1997, NEUROSCI LETT, V235, P149, DOI 10.1016/S0304-3940(97)00715-5
Wang JZ, 1996, NAT MED, V2, P871, DOI 10.1038/nm0896-871
Wang YP, 2016, NAT REV NEUROSCI, V17, P5, DOI 10.1038/nrn.2015.1
Weerapana E, 2006, GLYCOBIOLOGY, V16, p91R, DOI 10.1093/glycob/cwj099
Yang WB, 2014, LIFE SCI, V117, P47, DOI 10.1016/j.lfs.2014.09.006
Zaguri D, 2018, MOLECULES, V23, DOI 10.3390/molecules23061273
Zhu YP, 2014, J BIOL CHEM, V289, P34472, DOI 10.1074/jbc.R114.601351
NR 40
TC 30
Z9 38
U1 0
U2 12
PU NATURE PORTFOLIO
PI BERLIN
PA HEIDELBERGER PLATZ 3, BERLIN, 14197, GERMANY
SN 2045-2322
J9 SCI REP-UK
JI Sci Rep
PD FEB 19
PY 2019
VL 9
AR 2254
DI 10.1038/s41598-019-39218-x
PG 10
WC Multidisciplinary Sciences
WE Science Citation Index Expanded (SCI-EXPANDED)
SC Science & Technology - Other Topics
GA HL9WH
UT WOS:000459092800024
PM 30783169
OA Green Published, gold
DA 2025-03-01
ER
PT J
AU Xu, MM
Jin, H
Ge, W
Zhao, LB
Liu, ZL
Guo, ZY
Wu, Z
Chen, J
Mao, CJ
Zhang, XM
Liu, CF
Yang, S
AF Xu, Mingming
Jin, Hong
Ge, Wei
Zhao, Lingbo
Liu, Zhaoliang
Guo, Zeyu
Wu, Zhen
Chen, Jing
Mao, Chengjie
Zhang, Xumin
Liu, Chun-Feng
Yang, Shuang
TI Mass Spectrometric Analysis of Urinary N-Glycosylation Changes in
Patients with Parkinson's Disease
SO ACS CHEMICAL NEUROSCIENCE
LA English
DT Article
DE urine; Parkinson's disease; glycosylation; mass spectrometry
ID BIOMARKER; DYSFUNCTION; ALZHEIMERS; PROTEOMICS; STABILITY; DISCOVERY;
DIAGNOSIS
AB Urine is thought to provide earlier and more sensitive molecular changes for biomarker discovery than blood. Numerous glycoproteins, peptides, and free glycans are present in urine through glomerular filtration of plasma, cell shedding, apoptosis, proteolytic cleavage, and exosome secretion. Urine biomarkers have enormous diagnostic potential, and the use of these biomarkers is a long-standing…
C1 [Xu, Mingming; Ge, Wei; Zhao, Lingbo; Liu, Zhaoliang; Guo, Zeyu; Yang, Shuang] Soochow Univ, Ctr Clin Mass Spectrometry, Sch Pharmaceut Sci, Suzhou 215123, Jiangsu, Peoples R China.
[Xu, Mingming] Xian Jiaotong Liverpool Univ, Wisdom Lake Acad Pharm, Suzhou 215123, Peoples R China.
[Jin, Hong; Chen, Jing; Mao, Chengjie; Liu, Chun-Feng] Soochow Univ, Affiliated Hosp 2, Dept Neurol, Suzhou 215004, Peoples R China.
[Jin, Hong; Chen, Jing; Mao, Chengjie; Liu, Chun-Feng] Soochow Univ, Affiliated Hosp 2, Clin Res Ctr Neurol Dis, Suzhou 215004, Peoples R China.
[Wu, Zhen; Zhang, Xumin] Fudan Univ, Sch Life Sci, Dept Biochem, State Key Lab Genet Engn, Shanghai 200438, Peoples R China.
[Yang, Shuang] Soochow Univ, Affiliated Hosp 2, Hlth Examinat Ctr, Suzhou 215004, Jiangsu, Peoples R China.
C3 Soochow University - China; Xi'an Jiaotong-Liverpool University; Soochow
University - China; Soochow University - China; Fudan University;
Soochow University - China
RP Yang, S (corresponding author), Soochow Univ, Ctr Clin Mass Spectrometry, Sch Pharmaceut Sci, Suzhou 215123, Jiangsu, Peoples R China.; Liu, CF (corresponding author), Soochow Univ, Affiliated Hosp 2, Dept Neurol, Suzhou 215004, Peoples R China.; Liu, CF (corresponding author), Soochow Univ, Affiliated Hosp 2, Clin Res Ctr Neurol Dis, Suzhou 215004, Peoples R China.; Yang, S (corresponding aut…
EM liuchunfeng@suda.edu.cn; yangs2020@suda.edu.cn
RI Li, Tongyu/GQA-7514-2022
FU Soochow University Start-up Fund; Priority Academic Program Development
of the Jiangsu Higher Education Institutes (PAPD), Jiangsu Science and
Technology Plan Funding [BX2022023]; Jiangsu Shuangchuang Boshi Funding
[JSSCBS20210697]; Suzhou Medical Innovation Funding [SKJY2021141];
Neurological Disease Research Center; Second Hospital of Soochow
University [ND2022A03]; Suzhou Science and Technology [SKY2022159];
Jiangsu Province Engineering Research Center of Precision Diagnostics
and Therapeutics Development
FX This work was supported by the Soochow University Start-up Fund, the
Priority Academic Program Development of the Jiangsu Higher Education
Institutes (PAPD), Jiangsu Science and Technology Plan Funding
(BX2022023), the Jiangsu Shuangchuang Boshi Funding (JSSCBS20210697),
Suzhou Medical Innovation Funding (SKJY2021141), the Soochow University
Start-up Fund, Neurological Disease Research Center, the Second Hospital
of Soochow University (ND2022A03), the project of Suzhou Science and
Technology (SKY2022159), and Jiangsu Province Engineering Research
Center of Precision Diagnostics and Therapeutics Development.
CR Afkarian M, 2010, MOL CELL PROTEOMICS, V9, P2195, DOI 10.1074/mcp.M110.000992
Ashburner M, 2000, NAT GENET, V25, P25, DOI 10.1038/75556
Ashton NJ, 2022, EBIOMEDICINE, V76, DOI 10.1016/j.ebiom.2022.103836
Baker M., 2012, NATURE, DOI [10.1038/nature.2012.11985, DOI 10.1038/NATURE.2012.11985]
Belarbi K, 2020, MOL NEURODEGENER, V15, DOI 10.1186/s13024-020-00408-1
Bonten EJ, 2000, J BIOL CHEM, V275, P37657, DOI 10.1074/jbc.M007380200
de Groat WC, 2015, COMPR PHYSIOL, V5, P327, DOI 10.1002/cphy.c130056
Deckers K, 2017, NEUROLOGY, V88, P198, DOI 10.1212/WNL.0000000000003482
Decramer S, 2008, MOL CELL PROTEOMICS, V7, P1850, DOI 10.1074/mcp.R800001-MCP200
Downs M, 2022, ANAL BIOANAL CHEM, V414, P3005, DOI 10.1007/s00216-022-03929-4
Ehm G, 2017, TREMOR OTHER HYPERK, V7, DOI 10.7916/D8BP0F9F
Filippov V, 2012, J ALZHEIMERS DIS, V29, P537, DOI 10.3233/JAD-2011-111202
Gaig C, 2009, MOVEMENT DISORD, V24, pS656, DOI 10.1002/mds.22672
Gao ZY, 2022, ACS OMEGA, V7, P17894, DOI 10.1021/acsomega.2c01193
Gaspari F, 2006, AM J KIDNEY DIS, V47, P1, DOI 10.1053/j.ajkd.2005.10.014
Good DM, 2007, J PROTEOME RES, V6, P4549, DOI 10.1021/pr070529w
Gornik O, 2009, GLYCOBIOLOGY, V19, P1547, DOI 10.1093/glycob/cwp134
Guo JM, 2001, J CANCER RES CLIN, V127, P512, DOI 10.1007/s004320100245
Hu WH, 2022, RSC ADV, V13, P264, DOI 10.1039/d2ra07184c
Jankovic J, 2008, J NEUROL NEUROSUR PS, V79, P368, DOI 10.1136/jnnp.2007.131045
Kufe DW, 2009, NAT REV CANCER, V9, P874, DOI 10.1038/nrc2761
Lesage S, 2016, AM J HUM GENET, V98, P500, DOI 10.1016/j.ajhg.2016.01.014
Li LB, 2004, J BIOL CHEM, V279, P21012, DOI 10.1074/jbc.M311972200
Liu F, 2002, FEBS LETT, V512, P101, DOI 10.1016/S0014-5793(02)02228-7
Lynch-Day MA, 2012, CSH PERSPECT MED, V2, DOI 10.1101/cshperspect.a009357
Ma Li, 2019, Aging (Albany NY), V11, P4597, DOI 10.18632/aging.102072
Marotta NP, 2015, NAT CHEM, V7, P913, DOI [10.1038/NCHEM.2361, 10.1038/nchem.2361]
Martin L, 2011, NEUROCHEM INT, V58, P458, DOI 10.1016/j.neuint.2010.12.023
Moll T, 2020, BRAIN, V143, P1332, DOI 10.1093/brain/awz358
Ohtsubo K, 2006, CELL, V126, P855, DOI 10.1016/j.cell.2006.08.019
Pahwa R, 2010, AM J MANAG CARE, V16, pS94
Pak J, 2001, J BIOL CHEM, V276, P9924, DOI 10.1074/jbc.M008610200
Park JS, 2015, TRAFFIC, V16, P510, DOI 10.1111/tra.12264
Parnetti L, 2019, LANCET NEUROL, V18, P573, DOI 10.1016/S1474-4422(19)30024-9
Pisitkun T, 2006, MOL CELL PROTEOMICS, V5, P1760, DOI 10.1074/mcp.R600004-MCP200
Pradeep P, 2023, TRANSL PSYCHIAT, V13, DOI 10.1038/s41398-023-02446-x
Rizek P, 2016, CAN MED ASSOC J, V188, P1157, DOI 10.1503/cmaj.151179
Russell AC, 2017, GLYCOBIOLOGY, V27, P501, DOI 10.1093/glycob/cwx022
Sangoi AR, 2009, MODERN PATHOL, V22, P660, DOI 10.1038/modpathol.2009.16
Schnaar RL, 2014, PHYSIOL REV, V94, P461, DOI 10.1152/physrev.00033.2013
Soukup SF, 2018, EMBO J, V37, DOI 10.15252/embj.201898960
Stefanis L, 2012, CSH PERSPECT MED, V2, DOI 10.1101/cshperspect.a009399
Stella C, 2006, J PROTEOME RES, V5, P2780, DOI 10.1021/pr060265y
Stojnev S, 2014, INT J CLIN EXP PATHO, V7, P4945
Struwe WB, 2019, CURR OPIN STRUC BIOL, V58, P241, DOI 10.1016/j.sbi.2019.05.019
Sveinbjornsdottir S, 2016, J NEUROCHEM, V139, P318, DOI 10.1111/jnc.13691
Szklarczyk D, 2015, NUCLEIC ACIDS RES, V43, pD447, DOI 10.1093/nar/gku1003
Takeuchi M., 2013, J Glycomics Lipidomics, V3, DOI [DOI 10.4172/2153-0637.1000108, 10.4172/2153-0637.1000108]
Tomioka M, 2012, BIOSCI BIOTECH BIOCH, V76, P2289, DOI 10.1271/bbb.120563
Vassalotti JA, 2007, AM J KIDNEY DIS, V50, P169, DOI 10.1053/j.ajkd.2007.06.013
Wang LH, 2013, NAT METHODS, V10, P84, DOI [10.1038/NMETH.2283, 10.1038/nmeth.2283]
Watanabe Y, 2019, DEMENT GER COGN D EX, V9, P53, DOI 10.1159/000496100
Wilkinson H, 2021, J PROTEOME RES, V20, P3913, DOI 10.1021/acs.jproteome.1c00219
Winter SV, 2021, EMBO MOL MED, V13, DOI 10.15252/emmm.202013257
Xiao MF, 2009, J NEUROSCI, V29, P14752, DOI 10.1523/JNEUROSCI.4860-09.2009
Xu MM, 2021, J NEUROSCI RES, V99, P1308, DOI 10.1002/jnr.24805
Xu MM, 2022, ACS CHEM NEUROSCI, V13, P1719, DOI 10.1021/acschemneuro.2c00264
Yang S, 2021, GLYCOCONJUGATE J, V38, P145, DOI 10.1007/s10719-020-09952-w
Yang S, 2020, ANAL CHEM, V92, P10946, DOI 10.1021/acs.analchem.0c01346
Yang S, 2018, ANAL CHEM, V90, P8261, DOI 10.1021/acs.analchem.8b01834
Yang S, 2018, J AM SOC MASS SPECTR, V29, P1273, DOI 10.1007/s13361-018-1931-0
Yang S, 2017, SCI REP-UK, V7, DOI 10.1038/s41598-017-10487-8
Yang S, 2017, NAT PROTOC, V12, P1229, DOI 10.1038/nprot.2017.034
Yang S, 2013, ANAL CHEM, V85, P5555, DOI 10.1021/ac400761e
Yi YX, 2020, ONCOL LETT, V19, P3316, DOI 10.3892/ol.2020.11439
Zhang HQ, 2019, J CLIN INVEST, V129, P3864, DOI 10.1172/JCI122599
Zhang Y., 2023, URINE, V5, P1, DOI [10.1016/j.urine.2023.02.001, DOI 10.1016/J.URINE.2023.02.001]
Zhou LJ, 2017, NAT COMMUN, V8, DOI 10.1038/ncomms15295
NR 68
TC 11
Z9 11
U1 2
U2 20
PU AMER CHEMICAL SOC
PI WASHINGTON
PA 1155 16TH ST, NW, WASHINGTON, DC 20036 USA
SN 1948-7193
J9 ACS CHEM NEUROSCI
JI ACS Chem. Neurosci.
PD SEP 7
PY 2023
VL 14
IS 18
BP 3507
EP 3517
DI 10.1021/acschemneuro.3c00404
EA SEP 2023
PG 11
WC Biochemistry & Molecular Biology; Chemistry, Medicinal; Neurosciences
WE Science Citation Index Expanded (SCI-EXPANDED)
SC Biochemistry & Molecular Biology; Pharmacology & Pharmacy; Neurosciences
& Neurology
GA R7WI6
UT WOS:001064238300001
PM 37677068
DA 2025-03-01
ER
PT J
AU Mahmoud, ME
Rehan, IF
Ahmed, KE
Abdelrahman, A
Mohammadi, S
Abou-Elnaga, AF
Youssef, M
Diab, HM
Salman, D
Elnagar, A
Mohammed, HH
Shanab, O
Ibrahim, RM
Ahmed, EKH
Hesham, A
Gupta, A
AF Mahmoud, Motamed Elsayed
Rehan, Ibrahim F.
Ahmed, Kh. El-Dawy
Abdelrahman, Amany
Mohammadi, Saeed
Abou-Elnaga, Ahmed F.
Youssef, Mohammed
Diab, Hassan Mahmoud
Salman, Doaa
Elnagar, Asmaa
Mohammed, Hesham H.
Shanab, Obeid
Ibrahim, Rawia M.
Ahmed, Eslam K. H.
Hesham, Abd El-Latif
Gupta, Arti
TI Identification of serum N-glycoproteins as a biological correlate
underlying chronic stress response in mice
SO MOLECULAR BIOLOGY REPORTS
LA English
DT Article
DE Depression; Behavior; N-glycan; Chronic mild stress; BALB; c mouse;
Glycoblotting; Biomarker
ID PROTEIN GLYCOSYLATION; ANTIINFLAMMATORY ACTIVITY; ALZHEIMERS-DISEASE;
IMMUNOGLOBULIN-G; DEPRESSION; GLYCOMICS; ACID; SIALYLATION; MODEL;
MECHANISMS
AB Glycosylation is a post-translational protein modification in eukaryotes and plays an important role in controlling several diseases. N-glycan structure is emerging as a new paradigm for biomarker discovery of neuropsychiatric disorders. However, the relationship between N-glycosylation pattern and depression is not well elucidated to date. This study aimed to explore whether serum N-glycan st…
C1 [Mahmoud, Motamed Elsayed] Sohag Univ, Dept Anim Behav & Husb, Fac Vet Med, Sohag 82524, Egypt.
[Rehan, Ibrahim F.; Ahmed, Eslam K. H.] South Valley Univ, Dept Anim Behav & Husb, Fac Vet Med, Qena 83523, Egypt.
[Ahmed, Kh. El-Dawy; Elnagar, Asmaa] Zagazig Univ, Dept Biochem, Fac Vet Med, El Zeraa St 114, Zagazig 44511, Egypt.
[Abdelrahman, Amany] Sohag Univ, Dept Physiol, Fac Med, Sohag 82524, Egypt.
[Mohammadi, Saeed] Univ Med Sci, Dept Tissue Engn & Appl Cell Sci, Tehran 1985711151, Iran.
[Mohammadi, Saeed] McMaster Univ, Biointerfaces Inst, 1280 Main St W, Hamilton, ON L8S 0A3, Canada.
[Abou-Elnaga, Ahmed F.] Mansoura Univ, Dept Husb & Dev Anim Wealth, Fac Vet Med, Mansoura 35516, Egypt.
[Youssef, Mohammed] South Valley Univ, Dept Anim Physiol, Fac Vet Med, Qena 83523, Egypt.
[Diab, Hassan Mahmoud] South Valley Univ, Dept Anim Hyg, Fac Vet Med, Qena 83523, Egypt.
[Salman, Doaa] Sohag Univ, Dept Anim Med, Fac Vet Med, Sohag 82524, Egypt.
[Mohammed, Hesham H.] Zagazig Univ, Dept Vet Publ Hlth, Fac Vet Med, El Zeraa St 114, Zagazig 44511, Egypt.
[Shanab, Obeid] South Valley Univ, Dept Biochem, Fac Vet Med, Qena 83523, Egypt.
[Ibrahim, Rawia M.] South Valley Univ, Dept Anim Med, Clin Lab Diag, Fac Vet Med, Qena 83523, Egypt.
[Hesham, Abd El-Latif] Assiut Univ, Genet Dept, Fac Agr, Assiut 71516, Egypt.
[Gupta, Arti] Sri Avadh Raj Singh Smarak Degree Coll, Dept Zool, Gonda, India.
C3 Egyptian Knowledge Bank (EKB); Sohag University; Egyptian Knowledge Bank
(EKB); South Valley University Egypt; Egyptian Knowledge Bank (EKB);
Zagazig University; Egyptian Knowledge Bank (EKB); Sohag University;
Tehran University of Medical Sciences; McMaster University; Egyptian
Knowledge Bank (EKB); Mansoura University; Egyptian Knowledge Bank
(EKB); South Valley University Egypt; Egyptian Knowledge Bank (EKB);
South Valley University Egypt; Egyptian Knowledge Bank (EKB); Sohag
University; Egyptian Knowledge Bank (EKB); Zagazig University; Egyptian
Knowledge Bank (EKB); South Valley University Egypt; Egyptian Knowledge
Bank (EKB); South Valley University Egypt; Egyptian Knowledge Bank
(EKB); Assiut University
RP Mahmoud, ME (corresponding author), Sohag Univ, Dept Anim Behav & Husb, Fac Vet Med, Sohag 82524, Egypt.; Rehan, IF (corresponding author), South Valley Univ, Dept Anim Behav & Husb, Fac Vet Med, Qena 83523, Egypt.; Hesham, A (corresponding author), Assiut Univ, Genet Dept, Fac Agr, Assiut 71516, Egypt.
EM motamed71111@gmail.com; ibrahim.rehan@vet.svu.edu.eg;
hesham_egypt5@aun.edu.eg
RI Ibrahim, Rawia/LUY-7204-2024; Gupta, Dr. Arti/AHI-1841-2022; Mohammadi,
Saeed/H-2620-2016; Ahmed, Eslam Khalifa Hassan/AAA-2146-2022;
abdelrahman, amany/ABA-2430-2020; Shanab, Obeid/AAX-7201-2021; Ahmed,
Eslam Khalifa Hassan/HKE-5619-2023; Youssef, Mohammed/AAA-8733-2022;
Hesham, Abd El-Latif/J-3283-2019
OI Abdelrahman, Amany/0000-0003-1909-242X; Rehan,
Ibrahim/0000-0002-5632-0199; Ibrahim, Rawia/0000-0003-4578-5334; Shanab,
Obeid/0000-0003-1981-279X; Ahmed, Eslam Khalifa
Hassan/0000-0002-6850-7815; Youssef, Mohammed/0000-0001-6329-2520;
Hesham, Abd El-Latif/0000-0002-0614-7658; Gupta, Dr.
Arti/0000-0002-8635-8761; , motamed/0000-0003-0034-1043; Diab, Hassan
Mahmoud/0000-0003-4815-2508
FU Sohag University [271]; Interreg [271] Funding Source: Interreg
FX The authors would like to express sincere thanks to the Drug Discovery
Research Group at Nishimura Laboratory, Faculty of Advanced Life
Sciences, Hokkaido University, Japan, for learning the glycomics
technique. Thanks to Sohag University to fund the project, proposal ID:
#271, appreciations to Dr. Michael G. Wolfe at Biointerfaces Institute,
McMaster University, Hamilton, Ontario, Canada for the language edition
and Prof. Mahmoud Salah El-Tarabany, head of Animal Wealth Development,
Faculty of Veterinary Medicine, Zagazig University, Egypt for the
statistical revision.
CR Almeida A, 2016, BBA-GEN SUBJECTS, V1860, P1583, DOI 10.1016/j.bbagen.2016.03.012
Amano M, 2010, MOL CELL PROTEOMICS, V9, P523, DOI 10.1074/mcp.M900559-MCP200
An HJ, 2009, CURR OPIN CHEM BIOL, V13, P601, DOI 10.1016/j.cbpa.2009.08.015
[Anonymous], 2012, NATURANIMAL STRESS A
Anthony RM, 2011, NATURE, V475, P110, DOI 10.1038/nature10134
Anthony RM, 2008, P NATL ACAD SCI USA, V105, P19571, DOI 10.1073/pnas.0810163105
Baskakov IV, 2016, FRONT NEUROSCI-SWITZ, V10, DOI [10.3389/fnins.2076.00358, 10.3389/fnins.2016.00358]
Bergström A, 2007, J MOL NEUROSCI, V33, P201, DOI 10.1007/s12031-007-0065-9
Bhanu LSM, 2015, GLYCOCONJUGATE J, V32, P625, DOI 10.1007/s10719-015-9608-4
BORSINI F, 1986, PHYSIOL BEHAV, V38, P385, DOI 10.1016/0031-9384(86)90110-1
Broom DM, 2006, BERL MUNCH TIERARZTL, V119, P1
COLLIER RJ, 1982, J ANIM SCI, V54, P309, DOI 10.2527/jas1982.542309x
Dalziel M, 2014, SCIENCE, V343, P37, DOI 10.1126/science.1235681
Furukawa JI, 2008, ANAL CHEM, V80, P1094, DOI 10.1021/ac702124d
Gebrehiwot AG, 2018, PLOS ONE, V13, DOI 10.1371/journal.pone.0209515
Ghio L, 2014, J AFFECT DISORDERS, V152, P45, DOI 10.1016/j.jad.2013.10.002
Gizaw ST, 2016, BBA-GEN SUBJECTS, V1860, P1716, DOI 10.1016/j.bbagen.2016.03.009
Gizaw ST, 2015, BBA-GEN SUBJECTS, V1850, P1704, DOI 10.1016/j.bbagen.2015.04.006
Gornik O, 2012, BBA-GEN SUBJECTS, V1820, P1318, DOI 10.1016/j.bbagen.2011.12.004
Hirose K, 2011, BIOCHEMISTRY-US, V50, P4757, DOI 10.1021/bi101940x
Isomura R, 2011, J BIOL CHEM, V286, P21535, DOI 10.1074/jbc.M111.221143
Kamiyama T, 2013, HEPATOLOGY, V57, P2314, DOI 10.1002/hep.26262
Kaneko Y, 2006, SCIENCE, V313, P670, DOI 10.1126/science.1129594
Lau KS, 2007, CELL, V129, P123, DOI 10.1016/j.cell.2007.01.049
Li K, 2013, SCIENCE, V341, P1016, DOI 10.1126/science.1240729
Liang HC, 2015, J PROTEOME RES, V14, P5063, DOI 10.1021/acs.jproteome.5b00892
Macauley MS, 2014, NAT REV IMMUNOL, V14, P653, DOI 10.1038/nri3737
Maguire TM, 1997, BIOL PSYCHIAT, V41, P1131, DOI 10.1016/S0006-3223(96)00223-5
Mahmoud ME, 2016, J APPL VET SCI, V1
Maratha A, 2016, EUR J HUM GENET, V24, P976, DOI 10.1038/ejhg.2015.254
Meaney MJ, 2001, ANNU REV NEUROSCI, V24, P1161, DOI 10.1146/annurev.neuro.24.1.1161
Miura Y, 2008, MOL CELL PROTEOMICS, V7, P370, DOI 10.1074/mcp.M700377-MCP200
Miura Y, 2010, ANAL CHEM, V82, P10021, DOI 10.1021/ac101599p
Miyahara K, 2013, PLOS ONE, V8, DOI 10.1371/journal.pone.0074861
Moussavi S, 2007, LANCET, V370, P851, DOI 10.1016/S0140-6736(07)61415-9
Mueller TM, 2014, NEUROPSYCHOPHARMACOL, V39, P528, DOI 10.1038/npp.2013.190
Muller N, 1997, NERVENARZT, V68, P11, DOI 10.1007/s001150050092
Nagamine S, 2016, NEUROPATHOLOGY, V36, P333, DOI 10.1111/neup.12277
Nishimura SI, 2011, ADV CARBOHYD CHEM, V65, P220
Nouso K, 2013, J GASTROENTEROL, V48, P1171, DOI 10.1007/s00535-012-0732-7
Ohtsubo K, 2006, CELL, V126, P855, DOI 10.1016/j.cell.2006.08.019
Pivac N, 2011, MOL CELL PROTEOMICS, V10, DOI 10.1074/mcp.M110.004200
Rehan IF, 2015, J AGR FOOD CHEM, V63, P10578, DOI 10.1021/acs.jafc.5b04304
Reiding KR, 2016, J PROTEOME RES, V15, P3489, DOI 10.1021/acs.jproteome.6b00071
Ressler KJ, 2007, NAT NEUROSCI, V10, P1116, DOI 10.1038/nn1944
Saldova R, 2011, GLYCOBIOLOGY, V21, P195, DOI 10.1093/glycob/cwq147
Sanes JT, 2019, J AGR FOOD CHEM, V67, P531, DOI 10.1021/acs.jafc.8b04782
Schauer R, 2009, CURR OPIN STRUC BIOL, V19, P507, DOI 10.1016/j.sbi.2009.06.003
Schedin-Weiss S, 2014, FEBS J, V281, P46, DOI 10.1111/febs.12590
Schwarzkopf M, 2002, P NATL ACAD SCI USA, V99, P5267, DOI 10.1073/pnas.072066199
Sloman L, 2008, J AFFECT DISORDERS, V106, P219, DOI 10.1016/j.jad.2007.07.008
Stowell SR, 2015, ANNU REV PATHOL-MECH, V10, P473, DOI 10.1146/annurev-pathol-012414-040438
Strekalova T, 2002, MOL CELL NEUROSCI, V21, P173, DOI 10.1006/mcne.2002.1172
Takeuchi M, 2014, J UROLOGY, V191, pE427, DOI 10.1016/j.juro.2014.02.1319
Takimori S, 2011, FEBS J, V278, P3769, DOI 10.1111/j.1742-4658.2011.08299.x
Terashima M, 2014, STEM CELL RES, V13, P454, DOI 10.1016/j.scr.2014.10.006
Varki A, 2001, YEARB PHYS ANTHROPOL, V44, P54, DOI 10.1002/ajpa.10018
Varki A, 2007, NATURE, V446, P1023, DOI 10.1038/nature05816
Vong K, 2019, KINETIC CONTROL SYNT, P127
Watson PJ, 2002, J AFFECT DISORDERS, V72, P1, DOI 10.1016/S0165-0327(01)00459-1
Willison HJ, 2013, TRENDS IMMUNOL, V34, P453, DOI 10.1016/j.it.2013.05.001
WILLNER P, 1992, NEUROSCI BIOBEHAV R, V16, P525, DOI 10.1016/S0149-7634(05)80194-0
Yamagata H, 2017, J AFFECT DISORD
Yoo SW, 2015, FASEB J, V29, P3040, DOI 10.1096/fj.15-270983
NR 64
TC 9
Z9 9
U1 1
U2 13
PU SPRINGER
PI DORDRECHT
PA VAN GODEWIJCKSTRAAT 30, 3311 GZ DORDRECHT, NETHERLANDS
SN 0301-4851
EI 1573-4978
J9 MOL BIOL REP
JI Mol. Biol. Rep.
PD JUN
PY 2019
VL 46
IS 3
BP 2733
EP 2748
DI 10.1007/s11033-019-04717-7
PG 16
WC Biochemistry & Molecular Biology
WE Science Citation Index Expanded (SCI-EXPANDED)
SC Biochemistry & Molecular Biology
GA IB5SU
UT WOS:000470332600014
PM 30915686
DA 2025-03-01
ER
PT J
AU Ruhaak, LR
Miyamoto, S
Kelly, K
Lebrilla, CB
AF Ruhaak, L. Renee
Miyamoto, Suzanne
Kelly, Karen
Lebrilla, Carlito B.
TI <i>N</i>-Glycan Profiling of Dried Blood Spots
SO ANALYTICAL CHEMISTRY
LA English
DT Article
ID MASS-SPECTROMETRY; LIQUID-CHROMATOGRAPHY; GLYCOMIC CHANGES;
PROSTATE-CANCER; OVARIAN-CANCER; PAPER SPRAY; SERUM; BIOMARKERS;
IONIZATION; DISCOVERY
AB Serum N-glycan profiles for use as clinical biomarkers of disease(s) is of increasing scientific interest. Promising profiles have already been identified in several diseases, including cancer, Alzheimer's, and diabetes. Venipuncture is routinely performed to collect the blood necessary for this type of analysis, but blood from a fingerstick placed on filter paper (known as dried blood spots (…
C1 [Ruhaak, L. Renee; Lebrilla, Carlito B.] Univ Calif Davis, Dept Chem, Davis, CA 95616 USA.
[Miyamoto, Suzanne; Kelly, Karen] Univ Calif Davis, Med Ctr, Div Hematol & Oncol, Sacramento, CA 95817 USA.
C3 University of California System; University of California Davis;
University of California System; University of California Davis
RP Lebrilla, CB (corresponding author), Univ Calif Davis, Dept Chem, 1 Shields Ave, Davis, CA 95616 USA.
EM cblebrilla@ucdavis.edu
RI Ruhaak, Renee/AAE-7668-2019; Lebrilla, Carlito/ABE-6369-2020
OI Kelly, Karen/0000-0002-2235-6636; Ruhaak, L. Renee/0000-0003-3737-3807
FU National Institutes of Health (NIH) [R21CA135240, HD061923, HD059127];
U.S. Department of Defense (DOD) [W81XWH1010635]; U.S. Department of
Defense (DOD) [W81XWH1010635] Funding Source: U.S. Department of Defense
(DOD)
FX Funds provided by the National Institutes of Health (NIH) (Nos.
R21CA135240, HD061923, and HD059127) and the U.S. Department of Defense
(DOD) (No. W81XWH1010635) are gratefully acknowledged.
CR An HJ, 2006, J PROTEOME RES, V5, P1626, DOI 10.1021/pr060010k
Arnold JN, 2011, J PROTEOME RES, V10, P1755, DOI 10.1021/pr101034t
Callewaert N, 2004, NAT MED, V10, P429, DOI 10.1038/nm1006
Chu CS, 2009, PROTEOMICS, V9, P1939, DOI 10.1002/pmic.200800249
Cooks RG, 2011, FARADAY DISCUSS, V149, P247, DOI 10.1039/c005327a
Campbell, 2011, FARADAY DISCUSS, V149, P333
Edelbroek PM, 2009, THER DRUG MONIT, V31, P327, DOI 10.1097/FTD.0b013e31819e91ce
Gennaro LA, 2008, ANAL CHEM, V80, P3838, DOI 10.1021/ac800152h
GUTHRIE R, 1963, PEDIATRICS, V32, P338
Hua S, 2011, ANALYST, V136, P3663, DOI 10.1039/c1an15093f
Keevil BG, 2011, CLIN BIOCHEM, V44, P110, DOI 10.1016/j.clinbiochem.2010.06.014
Kertesz V, 2010, J MASS SPECTROM, V45, P252, DOI 10.1002/jms.1709
Kirmiz C, 2007, MOL CELL PROTEOMICS, V6, P43, DOI 10.1074/mcp.M600171-MCP200
Knezevic A, 2010, GLYCOBIOLOGY, V20, P959, DOI 10.1093/glycob/cwq051
Knezevic A, 2009, J PROTEOME RES, V8, P694, DOI 10.1021/pr800737u
Kronewitter SR, 2010, J PROTEOME RES, V9, P4952, DOI 10.1021/pr100202a
Kronewitter SR, 2009, PROTEOMICS, V9, P2986, DOI 10.1002/pmic.200800760
Kyselova Z, 2008, CLIN CHEM, V54, P1166, DOI 10.1373/clinchem.2007.087148
Kyselova Z, 2007, J PROTEOME RES, V6, P1822, DOI 10.1021/pr060664t
Levy PA, 2010, J DEV BEHAV PEDIATR, V31, P622, DOI 10.1097/DBP.0b013e3181eedf01
Liu JJ, 2010, ANAL CHEM, V82, P2463, DOI 10.1021/ac902854g
Liu XE, 2007, HEPATOLOGY, V46, P1426, DOI 10.1002/hep.21855
Mcdade TW, 2007, DEMOGRAPHY, V44, P899, DOI 10.1353/dem.2007.0038
Millership JS, 2011, PEDIATR ANESTH, V21, P197, DOI 10.1111/j.1460-9592.2011.03535.x
Pabst M, 2011, PROTEOMICS, V11, P631, DOI 10.1002/pmic.201000517
Packer NH, 1998, GLYCOCONJUGATE J, V15, P737, DOI 10.1023/A:1006983125913
Packer NH, 2008, PROTEOMICS, V8, P8, DOI 10.1002/pmic.200700917
Royle L, 2008, ANAL BIOCHEM, V376, P1, DOI 10.1016/j.ab.2007.12.012
Ruhaak LR, 2010, ANAL BIOANAL CHEM, V397, P3457, DOI 10.1007/s00216-010-3532-z
Ruhaak LR, 2011, J PROTEOME RES, V10, P1667, DOI 10.1021/pr1009959
Ruhaak LR, 2010, J PROTEOME RES, V9, P6655, DOI 10.1021/pr100802f
Ruhaak LR, 2009, ANAL BIOANAL CHEM, V394, P163, DOI 10.1007/s00216-009-2664-5
Saldova R, 2007, GLYCOBIOLOGY, V17, P1344, DOI 10.1093/glycob/cwm100
Saldova R, 2011, GLYCOBIOLOGY, V21, P195, DOI 10.1093/glycob/cwq147
Vanderschaeghe D, 2009, MOL CELL PROTEOMICS, V8, P986, DOI 10.1074/mcp.M800470-MCP200
Vanhooren V, 2007, REJUV RES, V10, P521, DOI 10.1089/rej.2007.0556
Wang H, 2010, ANGEW CHEM INT EDIT, V49, P877, DOI 10.1002/anie.200906314
NR 37
TC 61
Z9 70
U1 2
U2 80
PU AMER CHEMICAL SOC
PI WASHINGTON
PA 1155 16TH ST, NW, WASHINGTON, DC 20036 USA
SN 0003-2700
EI 1520-6882
J9 ANAL CHEM
JI Anal. Chem.
PD JAN 3
PY 2012
VL 84
IS 1
BP 396
EP 402
DI 10.1021/ac202775t
PG 7
WC Chemistry, Analytical
WE Science Citation Index Expanded (SCI-EXPANDED)
SC Chemistry
GA 871UT
UT WOS:000298763900057
PM 22128873
OA Green Accepted
DA 2025-03-01
ER
PT J
AU Liu, YY
Han, YT
Zhu, WJ
Luo, QM
Yuan, J
Liu, X
AF Liu, Yuanyuan
Han, Yutong
Zhu, Wenjie
Luo, Qingming
Yuan, Jing
Liu, Xin
TI Characterization of N-glycome profile in mouse brain tissue regions by
MALDI-TOF/MS
SO ANALYTICAL AND BIOANALYTICAL CHEMISTRY
LA English
DT Article
DE N-Glycan; Mouse brain; Derivatization; MALDI-TOF; MS
ID POLYSIALIC ACID; EMERGING ROLES; SIALIC ACIDS; LEWIS-X; GLYCANS;
GLYCOSYLATION; EXPRESSION; ADHESION; CELLS; GLYCOPROTEINS
AB Glycosylation is one of the most common types of post-translational modifications in mammals. It is well known that N-glycans play a key role in cell adhesion, differentiation, synapsis, and myelination during the development of the mammalian central nervous system (CNS). Neuropathological symptoms (such as epilepsy and Alzheimer's disease) are usually accompanied by N-glycosylation changes. I…
C1 [Liu, Yuanyuan; Zhu, Wenjie; Liu, Xin] Huazhong Univ Sci & Technol, Coll Life Sci & Technol, Dept Biomed Engn, Key Lab Biomed Photon MOE,Wuhan Natl Lab Optoelec, Wuhan 430074, Peoples R China.
[Han, Yutong; Yuan, Jing] Huazhong Univ Sci & Technol, Innovat Inst, Britton Chance Ctr Biomed Photon, Sch Engn Sci,MoE Key Lab Biomed Photon,Wuhan Natl, Wuhan 430074, Peoples R China.
[Luo, Qingming] Hainan Univ, Sch Biomed Engn, Key Lab Biomed Engn Hainan Prov, Haikou 570228, Peoples R China.
C3 Huazhong University of Science & Technology; Huazhong University of
Science & Technology; Hainan University
RP Liu, X (corresponding author), Huazhong Univ Sci & Technol, Coll Life Sci & Technol, Dept Biomed Engn, Key Lab Biomed Photon MOE,Wuhan Natl Lab Optoelec, Wuhan 430074, Peoples R China.; Yuan, J (corresponding author), Huazhong Univ Sci & Technol, Innovat Inst, Britton Chance Ctr Biomed Photon, Sch Engn Sci,MoE Key Lab Biomed Photon,Wuhan Natl, Wuhan 430074, Peoples R China.
EM yuanj@mail.hust.edu.cn; xliu@mail.hust.edu.cn
RI Han, Yutong/ISU-4638-2023
FU National Natural Science Foundation of China [81827901]; National Key
Research and Development Program of China [2022YFC3400800]
FX We received financial support from the National Natural Science
Foundation of China (81827901) and the National Key Research and
Development Program of China (2022YFC3400800).
CR Banda K, 2012, J BIOL CHEM, V287, P28852, DOI 10.1074/jbc.M112.364182
Banerjee DK, 2012, BBA-GEN SUBJECTS, V1820, P1338, DOI 10.1016/j.bbagen.2012.01.013
Barboza M, 2021, MOL CELL PROTEOMICS, V20, DOI 10.1016/j.mcpro.2021.100130
Becker DJ, 2003, GLYCOBIOLOGY, V13, p41R, DOI 10.1093/glycob/cwg054
Boix CP, 2020, ALZHEIMERS RES THER, V12, DOI 10.1186/s13195-020-00664-9
Capela A, 2002, NEURON, V35, P865, DOI 10.1016/S0896-6273(02)00835-8
Conroy LR, 2021, TRENDS ENDOCRIN MET, V32, P980, DOI 10.1016/j.tem.2021.09.006
Croce MV, 2007, PATHOL ONCOL RES, V13, P130, DOI 10.1007/BF02893488
Davies LRL, 2015, TOP CURR CHEM, V366, P31, DOI 10.1007/128_2013_419
Dobie C, 2021, BRIT J CANCER, V124, P76, DOI 10.1038/s41416-020-01126-7
FIETE D, 1991, CELL, V67, P1103, DOI 10.1016/0092-8674(91)90287-9
Freeze HH, 2015, ANNU REV NEUROSCI, V38, P105, DOI 10.1146/annurev-neuro-071714-034019
Fukushima K, 2010, GLYCOBIOLOGY, V20, P452, DOI 10.1093/glycob/cwp197
HAKOMORI SI, 1981, ANNU REV BIOCHEM, V50, P733, DOI 10.1146/annurev.bi.50.070181.003505
Hawkinson TR, 2022, ALZHEIMERS DEMENT, V18, P1721, DOI 10.1002/alz.12523
Hu YL, 2015, J PROTEOME RES, V14, P2074, DOI 10.1021/pr5011718
Hu YL, 2013, ANAL CHEM, V85, P4074, DOI 10.1021/ac400106x
Itoh K, 2004, J CELL BIOL, V165, P145, DOI 10.1083/jcb.200312107
Ji IJ, 2015, ANAL CHEM, V87, P2869, DOI 10.1021/ac504339t
Kizuka Y, 2017, BBA-GEN SUBJECTS, V1861, P2447, DOI 10.1016/j.bbagen.2017.04.012
Kleene R, 2004, NAT REV NEUROSCI, V5, P195, DOI 10.1038/nrn1349
Koles K, 2005, INT J BIOL SCI, V1, P126
Kopec M, 2019, SCI REP-UK, V9, DOI 10.1038/s41598-018-36622-7
Lau KS, 2007, CELL, V129, P123, DOI 10.1016/j.cell.2007.01.049
Lee J, 2020, P NATL ACAD SCI USA, V117, P28743, DOI 10.1073/pnas.2014207117
LINNEMANN D, 1989, DEV NEUROSCI-BASEL, V11, P149, DOI 10.1159/000111896
Liu YC, 2011, P NATL ACAD SCI USA, V108, P11332, DOI 10.1073/pnas.1107385108
Loke I, 2016, MOL ASPECTS MED, V51, P31, DOI 10.1016/j.mam.2016.04.004
Machado E, 2011, GLYCOBIOLOGY, V21, P376, DOI 10.1093/glycob/cwq170
Nakakita S, 2005, J BIOCHEM, V138, P277, DOI 10.1093/jb/mvi125
Park DD, 2020, P NATL ACAD SCI USA, V117, P7633, DOI 10.1073/pnas.1916498117
Raghunathan R, 2020, SCI REP-UK, V10, DOI 10.1038/s41598-020-69480-3
Raghunathan R, 2018, MOL CELL PROTEOMICS, V17, P1778, DOI 10.1074/mcp.RA118.000680
Reily C, 2019, NAT REV NEPHROL, V15, P346, DOI 10.1038/s41581-019-0129-4
Riley NM, 2019, NAT COMMUN, V10, DOI 10.1038/s41467-019-09222-w
Samal J, 2020, ANAL CHEM, V92, P12842, DOI 10.1021/acs.analchem.0c01206
Sasaki N, 2011, STEM CELLS, V29, P641, DOI 10.1002/stem.615
Sato Y, 2001, FEBS LETT, V496, P152, DOI 10.1016/S0014-5793(01)02421-8
SAWADA R, 1994, J BIOL CHEM, V269, P1425
Schnaar RL, 2014, PHYSIOL REV, V94, P461, DOI 10.1152/physrev.00033.2013
Seki T, 1999, J COMP NEUROL, V410, P115, DOI 10.1002/(SICI)1096-9861(19990719)410:1<115::AID-CNE10>3.0.CO;2-C
Sharma K, 2015, NAT NEUROSCI, V18, P1819, DOI 10.1038/nn.4160
SHIMIZU H, 1993, J BIOCHEM-TOKYO, V114, P334, DOI 10.1093/oxfordjournals.jbchem.a124177
Son MJ, 2009, CELL STEM CELL, V4, P440, DOI 10.1016/j.stem.2009.03.003
Suttapitugsakul S, 2020, ANAL CHEM, V92, P267, DOI 10.1021/acs.analchem.9b04651
Suzuki A, 2006, P JPN ACAD B-PHYS, V82, P93, DOI 10.2183/pjab.82.93
Sytnyk V, 2021, CELL MOL LIFE SCI, V78, P93, DOI 10.1007/s00018-020-03578-9
TAKADA A, 1993, CANCER RES, V53, P354
Tena J, 2022, MOL CELL PROTEOMICS, V21, DOI 10.1016/j.mcpro.2022.100427
Tena J, 2021, P NATL ACAD SCI USA, V118, DOI 10.1073/pnas.2022238118
Uchimido R, 2019, CRIT CARE, V23, DOI 10.1186/s13054-018-2292-6
Uozumi N, 1996, J BIOL CHEM, V271, P27810, DOI 10.1074/jbc.271.44.27810
Varki A, 2008, TRENDS MOL MED, V14, P351, DOI 10.1016/j.molmed.2008.06.002
Varki A, 2015, GLYCOBIOLOGY, V25, P1323, DOI 10.1093/glycob/cwv091
Veillon L, 2018, ACS CHEM NEUROSCI, V9, P51, DOI 10.1021/acschemneuro.7b00271
Wang C, 2020, ANAL CHIM ACTA, V1131, P56, DOI 10.1016/j.aca.2020.07.044
Williams SE, 2022, NAT COMMUN, V13, DOI 10.1038/s41467-021-27781-9
Yamada N, 1997, BRIT J CANCER, V76, P582, DOI 10.1038/bjc.1997.429
Yamamoto H, 2000, CANCER RES, V60, P134
Yang HQ, 2021, BIOTECHNOL ADV, V46, DOI 10.1016/j.biotechadv.2020.107678
NR 60
TC 3
Z9 3
U1 4
U2 24
PU SPRINGER HEIDELBERG
PI HEIDELBERG
PA TIERGARTENSTRASSE 17, D-69121 HEIDELBERG, GERMANY
SN 1618-2642
EI 1618-2650
J9 ANAL BIOANAL CHEM
JI Anal. Bioanal. Chem.
PD SEP
PY 2023
VL 415
IS 23
SI SI
BP 5575
EP 5588
DI 10.1007/s00216-023-04848-8
EA JUL 2023
PG 14
WC Biochemical Research Methods; Chemistry, Analytical
WE Science Citation Index Expanded (SCI-EXPANDED)
SC Biochemistry & Molecular Biology; Chemistry
GA Q8WB3
UT WOS:001030778500002
PM 37452841
DA 2025-03-01
ER
PT J
AU Krüger, L
Biskup, K
Schipke, CG
Kochnowsky, B
Schneider, LS
Peters, O
Blanchard, V
AF Krueger, Lynn
Biskup, Karina
Schipke, Carola G.
Kochnowsky, Bianca
Schneider, Luisa-Sophie
Peters, Oliver
Blanchard, Veronique
TI The Cerebrospinal Fluid Free-Glycans Hex<sub>1</sub> and
HexNAc<sub>1</sub>Hex<sub>1</sub>Neu5Ac<sub>1</sub> as Potential
Biomarkers of Alzheimer's Disease
SO BIOMOLECULES
LA English
DT Article
DE free glycans; N-glycans; O-glycans; biomarker; Alzheimer's disease
ID MILD COGNITIVE IMPAIRMENT; N-GLYCANS; GLYCOPROTEINS PRESENT; MISSENSE
MUTATIONS; O-GLCNACYLATION; BETA-SECRETASE; AMYLOID-BETA; GLYCOSYLATION;
TAU; SERUM
AB Alzheimer's disease (AD) is the most common neurodegenerative disorder, affecting a growing number of elderly people. In order to improve the early and differential diagnosis of AD, better biomarkers are needed. Glycosylation is a protein post-translational modification that is modulated in the course of many diseases, including neurodegeneration. Aiming to improve AD diagnosis and differentia…
C1 [Krueger, Lynn; Biskup, Karina; Blanchard, Veronique] Charite Univ Med Berlin, Inst Diagnost Lab Med, Clin Chem, Augustenburger Pl 1, D-13353 Berlin, Germany.
[Krueger, Lynn; Biskup, Karina; Blanchard, Veronique] Free Univ Berlin, Augustenburger Pl 1, D-13353 Berlin, Germany.
[Krueger, Lynn; Biskup, Karina; Blanchard, Veronique] Humboldt Univ, Augustenburger Pl 1, D-13353 Berlin, Germany.
[Krueger, Lynn; Biskup, Karina; Blanchard, Veronique] Med Sch Berlin, Dept Human Med, Rudesheimer Str 50, D-14197 Berlin, Germany.
[Schipke, Carola G.; Kochnowsky, Bianca; Schneider, Luisa-Sophie; Peters, Oliver] Charite Univ Med Berlin, Dept Psychiat & Psychotherapy, Hindenburgdamm 30, D-12203 Berlin, Germany.
[Schipke, Carola G.; Kochnowsky, Bianca; Schneider, Luisa-Sophie; Peters, Oliver] Free Univ Berlin, Hindenburgdamm 30, D-12203 Berlin, Germany.
[Schipke, Carola G.; Kochnowsky, Bianca; Schneider, Luisa-Sophie; Peters, Oliver] Humboldt Univ, Hindenburgdamm 30, D-12203 Berlin, Germany.
C3 Berlin Institute of Health; Free University of Berlin; Humboldt
University of Berlin; Charite Universitatsmedizin Berlin; Free
University of Berlin; Humboldt University of Berlin; Berlin Institute of
Health; Free University of Berlin; Humboldt University of Berlin;
Charite Universitatsmedizin Berlin; Free University of Berlin; Humboldt
University of Berlin
RP Blanchard, V (corresponding author), Charite Univ Med Berlin, Inst Diagnost Lab Med, Clin Chem, Augustenburger Pl 1, D-13353 Berlin, Germany.; Blanchard, V (corresponding author), Free Univ Berlin, Augustenburger Pl 1, D-13353 Berlin, Germany.; Blanchard, V (corresponding author), Humboldt Univ, Augustenburger Pl 1, D-13353 Berlin, Germany.; Blanchard, V (corresponding author), Med Sch Berlin,…
EM lynn.krueger@medicalschool-berlin.de; schipke@predemtecdx.com;
bianca.kochnowsky@charite.de; luisa-sophie.schneider@charite.de;
oliver.peters@charite.de; veronique.blanchard@charite.de
OI Peters, Oliver/0000-0003-0568-2998; Schneider, Luisa
Sophie/0000-0001-5822-1744; Blanchard, Veronique/0000-0002-5980-6450
FU German Research Foundation
FX No Statement Available
CR Abd Hamid UM, 2008, GLYCOBIOLOGY, V18, P1105, DOI 10.1093/glycob/cwn095
Akasaka-Manya K, 2008, GLYCOCONJUGATE J, V25, P775, DOI 10.1007/s10719-008-9140-x
Akasaka-Manya K, 2010, GLYCOBIOLOGY, V20, P99, DOI 10.1093/glycob/cwp152
Alonso AD, 1997, P NATL ACAD SCI USA, V94, P298, DOI 10.1073/pnas.94.1.298
Alonzi DS, 2011, BIOCHEM SOC T, V39, P393, DOI 10.1042/BST0390393
alz, US
[Anonymous], 2021, ALZHEIMERS DEMENT, V17, P327, DOI 10.1002/alz.12328
Balana AT, 2021, BIOCHEM J, V478, P2733, DOI 10.1042/BCJ20200609
Barone R, 2016, AUTISM RES, V9, P423, DOI 10.1002/aur.1541
Barthel H, 2011, LANCET NEUROL, V10, P424, DOI 10.1016/S1474-4422(11)70077-1
Biskup K, 2013, J PROTEOME RES, V12, P4056, DOI 10.1021/pr400405x
Blennow K, 2012, CSH PERSPECT MED, V2, DOI 10.1101/cshperspect.a006221
Blom ES, 2009, DEMENT GERIATR COGN, V27, P458, DOI 10.1159/000216841
Boeddrich A, 2023, GENOME MED, V15, DOI 10.1186/s13073-023-01206-2
Boeve BF, 2001, MOVEMENT DISORD, V16, P622, DOI 10.1002/mds.1120
Boeve BF, 1999, NEUROLOGY, V53, P795, DOI 10.1212/WNL.53.4.795
Caselli RJ, 2006, J CLIN PSYCHIAT, V67, P1784, DOI 10.4088/JCP.v67n1118
Caselli RJ, 1999, MOVEMENT DISORD, V14, P276, DOI 10.1002/1531-8257(199903)14:2<276::AID-MDS1013>3.0.CO;2-U
CASELLI RJ, 1992, NEUROLOGY, V42, P1462, DOI 10.1212/WNL.42.8.1462
Ceroni A, 2008, J PROTEOME RES, V7, P1650, DOI 10.1021/pr7008252
Chalabi S, 2002, J BIOL CHEM, V277, P32562, DOI 10.1074/jbc.M205152200
Cho BG, 2019, J PROTEOME RES, V18, P3770, DOI 10.1021/acs.jproteome.9b00504
CIUCANU I, 1984, J CHROMATOGR, V284, P179, DOI 10.1016/S0021-9673(01)87813-4
CORDER EH, 1993, SCIENCE, V261, P921, DOI 10.1126/science.8346443
Damerell D, 2012, BIOL CHEM, V393, P1357, DOI 10.1515/hsz-2012-0135
Dunne RA, 2021, AGE AGEING, V50, P72, DOI 10.1093/ageing/afaa228
Fogli A, 2012, PLOS ONE, V7, DOI 10.1371/journal.pone.0042688
FUKUDA MN, 1989, BLOOD, V73, P84
Furukawa J, 2021, J PROTEOME RES, V20, P2812, DOI 10.1021/acs.jproteome.1c00056
Gilbert BJ, 2013, J CLIN PATHOL, V66, P362, DOI 10.1136/jclinpath-2013-201515
Gonçalves M, 2015, CLIN CHIM ACTA, V438, P342, DOI 10.1016/j.cca.2014.09.011
Gornik O, 2007, GLYCOBIOLOGY, V17, P1321, DOI 10.1093/glycob/cwm106
Goyallon A, 2015, RAPID COMMUN MASS SP, V29, P461, DOI 10.1002/rcm.7125
Gu JG, 2012, GLYCOCONJUGATE J, V29, P599, DOI 10.1007/s10719-012-9386-1
Guerreiro R, 2013, CELL, V155, P968, DOI 10.1016/j.cell.2013.10.037
Hansson O, 2021, NAT MED, V27, P954, DOI 10.1038/s41591-021-01382-x
Hanzawa K, 2022, PLOS ONE, V17, DOI 10.1371/journal.pone.0266927
Hanzawa K, 2021, GLYCOBIOLOGY, V31, P391, DOI 10.1093/glycob/cwaa100
Harada Y, 2015, CELL MOL LIFE SCI, V72, P2509, DOI 10.1007/s00018-015-1881-7
Herholz K, 2011, LANCET NEUROL, V10, P667, DOI 10.1016/S1474-4422(11)70123-5
Heurling K, 2016, EUR J NUCL MED MOL I, V43, P362, DOI 10.1007/s00259-015-3208-1
HOFFMANN A, 1995, FEBS LETT, V359, P164, DOI 10.1016/0014-5793(95)00034-7
Huang CC, 2022, GLYCOBIOLOGY, V32, P314, DOI 10.1093/glycob/cwab124
Iqbal K, 2005, BBA-MOL BASIS DIS, V1739, P198, DOI 10.1016/j.bbadis.2004.09.008
Iwatsuka K, 2013, J CHROMATOGR B, V928, P16, DOI 10.1016/j.jchromb.2013.03.010
Jack CR, 2018, ALZHEIMERS DEMENT, V14, P535, DOI 10.1016/j.jalz.2018.02.018
Jack CR, 2013, LANCET NEUROL, V12, P207, DOI 10.1016/S1474-4422(12)70291-0
JARRETT JT, 1993, BIOCHEMISTRY-US, V32, P4693, DOI 10.1021/bi00069a001
Jeremic D, 2021, AGEING RES REV, V72, DOI 10.1016/j.arr.2021.101496
Johnson JK, 1999, ARCH NEUROL-CHICAGO, V56, P1233, DOI 10.1001/archneur.56.10.1233
Kitazume S, 2005, J BIOL CHEM, V280, P8589, DOI 10.1074/jbc.M409417200
Kitazume S, 2003, J BIOL CHEM, V278, P14865, DOI 10.1074/jbc.M206262200
Kitazume S, 2001, P NATL ACAD SCI USA, V98, P13554, DOI 10.1073/pnas.241509198
Kizuka Y, 2018, GLYCOCONJUGATE J, V35, P345, DOI 10.1007/s10719-018-9829-4
Kizuka Y, 2015, EMBO MOL MED, V7, P175, DOI 10.15252/emmm.201404438
Leclerc B, 2013, SCI WORLD J, DOI 10.1155/2013/589308
Lefebvre T, 2003, BBA-GEN SUBJECTS, V1619, P167, DOI 10.1016/S0304-4165(02)00477-4
Liu F, 2004, P NATL ACAD SCI USA, V101, P10804, DOI 10.1073/pnas.0400348101
Liu F, 2002, NEUROSCIENCE, V115, P829, DOI 10.1016/S0306-4522(02)00510-9
Maass K, 2007, PROTEOMICS, V7, P4435, DOI 10.1002/pmic.200700253
MAGUIRE TM, 1994, NEUROBIOL AGING, V15, P99, DOI 10.1016/0197-4580(94)90149-X
MAGUIRE TM, 1995, DEMENTIA, V6, P185, DOI 10.1159/000106944
McKeith I, 2004, LANCET NEUROL, V3, P19, DOI 10.1016/S1474-4422(03)00619-7
McKeith IG, 2005, NEUROLOGY, V65, P1863, DOI 10.1212/01.wnl.0000187889.17253.b1
McLaurin J, 2000, J STRUCT BIOL, V130, P259, DOI 10.1006/jsbi.2000.4289
Moore SEH, 1998, GLYCOBIOLOGY, V8, P373, DOI 10.1093/glycob/8.4.373
Murakami Y, 2019, P JPN ACAD B-PHYS, V95, P198, DOI 10.2183/pjab.95.015
Nakakita S, 1998, J BIOCHEM, V123, P1164
OPDENAKKER G, 1993, FASEB J, V7, P1330, DOI 10.1096/fasebj.7.14.8224606
Palmigiano A, 2016, J PROTEOMICS, V131, P29, DOI 10.1016/j.jprot.2015.10.006
Peracaula R, 2003, GLYCOBIOLOGY, V13, P457, DOI 10.1093/glycob/cwg041
Peracaula R, 2003, GLYCOBIOLOGY, V13, P227, DOI 10.1093/glycob/cwg019
Reinke SO, 2012, BIOL CHEM, V393, P731, DOI 10.1515/hsz-2012-0195
ROGAEV EI, 1995, NATURE, V376, P775, DOI 10.1038/376775a0
Ryman DC, 2014, NEUROLOGY, V83, P253, DOI 10.1212/WNL.0000000000000596
Sabri O, 2015, CLIN TRANSL IMAGING, V3, P13, DOI 10.1007/s40336-015-0102-6
Sadigh-Eteghad S, 2015, MED PRIN PRACT, V24, P1, DOI 10.1159/000369101
Sämgård K, 2010, INT J GERIATR PSYCH, V25, P403, DOI 10.1002/gps.2353
Schedin-Weiss S, 2020, FEBS J, V287, P3221, DOI 10.1111/febs.15197
Schneider JA, 2009, ANN NEUROL, V66, P200, DOI 10.1002/ana.21706
SEUBERT P, 1992, NATURE, V359, P325, DOI 10.1038/359325a0
Shaw LM, 2009, ANN NEUROL, V65, P403, DOI 10.1002/ana.21610
SHERRINGTON R, 1995, NATURE, V375, P754, DOI 10.1038/375754a0
Stanta JL, 2010, J PROTEOME RES, V9, P4476, DOI 10.1021/pr1002356
Suttapitugsakul S, 2022, MOL CELL PROTEOMICS, V21, DOI 10.1016/j.mcpro.2022.100433
Suzuki T, 2016, MOL ASPECTS MED, V51, P89, DOI 10.1016/j.mam.2016.05.004
Suzuki T, 2015, J BIOCHEM, V157, P23, DOI 10.1093/jb/mvu068
Tang-Wai DF, 2004, NEUROLOGY, V63, P1168, DOI 10.1212/01.WNL.0000140289.18472.15
Wang JZ, 1996, NAT MED, V2, P871, DOI 10.1038/nm0896-871
Wang WY, 2019, MOLECULES, V24, DOI 10.3390/molecules24244604
Wedepohl S, 2010, J PROTEOME RES, V9, P3403, DOI 10.1021/pr100170c
Welge V, 2009, J NEURAL TRANSM, V116, P203, DOI 10.1007/s00702-008-0177-6
Winblad B, 2016, LANCET NEUROL, V15, P455, DOI 10.1016/S1474-4422(16)00062-4
Yuzwa SA, 2009, CURR ALZHEIMER RES, V6, P451, DOI 10.2174/156720509789207967
NR 94
TC 1
Z9 1
U1 2
U2 3
PU MDPI
PI BASEL
PA ST ALBAN-ANLAGE 66, CH-4052 BASEL, SWITZERLAND
EI 2218-273X
J9 BIOMOLECULES
JI Biomolecules
PD MAY
PY 2024
VL 14
IS 5
AR 512
DI 10.3390/biom14050512
PG 19
WC Biochemistry & Molecular Biology
WE Science Citation Index Expanded (SCI-EXPANDED)
SC Biochemistry & Molecular Biology
GA SG4U8
UT WOS:001233298900001
PM 38785920
OA gold, Green Published
DA 2025-03-01
ER
PT J
AU Sato, Y
Naito, Y
Grundke-Iqbal, I
Iqbal, K
Endo, T
AF Sato, Y
Naito, Y
Grundke-Iqbal, I
Iqbal, K
Endo, T
TI Analysis of <i>N</i>-glycans of pathological tau:: possible occurrence
of aberrant processing of tau in Alzheimer's disease
SO FEBS LETTERS
LA English
DT Article
DE Alzheimer's disease; N-glycan; tau; glycosylation; neurofibrillary
tangle
ID PAIRED HELICAL FILAMENTS; LINKED SUGAR CHAINS; HUMAN
CEREBROSPINAL-FLUID; I HEAVY-CHAINS; PROTEIN-TAU; ENDOPLASMIC-RETICULUM;
ABNORMAL PHOSPHORYLATION; ASPERGILLUS-SAITOI; ALPHA-MANNOSIDASE;
GLYCOSYLATION
AB In a previous study [Wang et al, (1996) Nat, Med, 2, 871-875], Wang et al, found (i) that abnormally hyperphosphorylated tau (AD P-tau) isolated from Alzheimer's disease (AD) brain as paired helical Filaments (PHF)-tau and as cytosolic AD P-tau but not tau from normal brain were stained by lectins, and (ii) that on in vitro deglycosylation the PHF untwisted into sheets of thin straight filamen…
C1 Tokyo Metropolitan Inst Gerontol, Dept Glycobiol, Itabashi Ku, Tokyo 1730015, Japan.
JAIST, Sch Mat Sci, Tatsunokuchi, Ishikawa 9231292, Japan.
New York State Inst Basic Res Dev Disabil, Staten Isl, NY 10314 USA.
C3 Tokyo Metropolitan Institute of Gerontology; Japan Advanced Institute of
Science & Technology (JAIST); Institute for Basic Research in
Developmental Disabilities
RP Endo, T (corresponding author), Tokyo Metropolitan Inst Gerontol, Dept Glycobiol, Itabashi Ku, 35-2 Sakaecho, Tokyo 1730015, Japan.
FU NIA NIH HHS [AG05892, AG16760] Funding Source: Medline
CR Alonso AD, 1996, NAT MED, V2, P783, DOI 10.1038/nm0796-783
ALONSO AD, 1994, P NATL ACAD SCI USA, V91, P5562, DOI 10.1073/pnas.91.12.5562
AMANO J, 1986, J BIOCHEM, V99, P1645, DOI 10.1093/oxfordjournals.jbchem.a135639
Arnold CS, 1996, J BIOL CHEM, V271, P28741, DOI 10.1074/jbc.271.46.28741
BANCHER C, 1991, BRAIN RES, V539, P11, DOI 10.1016/0006-8993(91)90681-K
BENSADOUN A, 1976, ANAL BIOCHEM, V70, P241, DOI 10.1016/S0003-2697(76)80064-4
DIMRI GP, 1995, P NATL ACAD SCI USA, V92, P9363, DOI 10.1073/pnas.92.20.9363
Dwek RA, 1996, CHEM REV, V96, P683, DOI 10.1021/cr940283b
GEETHAHABIB M, 1990, J BIOL CHEM, V265, P13655
GOEDERT M, 1989, NEURON, V3, P519, DOI 10.1016/0896-6273(89)90210-9
GRIFFITH LS, 1995, J NEUROSCI RES, V41, P270, DOI 10.1002/jnr.490410214
GRIFFITH LS, 1995, BIOCHEM BIOPH RES CO, V213, P424, DOI 10.1006/bbrc.1995.2149
GRUNDKEIQBAL I, 1986, P NATL ACAD SCI USA, V83, P4913, DOI 10.1073/pnas.83.13.4913
GRUNDKEIQBAL I, 1986, J BIOL CHEM, V261, P6084
Halaban R, 1997, P NATL ACAD SCI USA, V94, P6210, DOI 10.1073/pnas.94.12.6210
Hart GW, 1997, ANNU REV BIOCHEM, V66, P315, DOI 10.1146/annurev.biochem.66.1.315
HOFFMANN A, 1994, J NEUROCHEM, V63, P2185
HOFFMANN A, 1995, FEBS LETT, V359, P164, DOI 10.1016/0014-5793(95)00034-7
Hughes EA, 1997, P NATL ACAD SCI USA, V94, P1896, DOI 10.1073/pnas.94.5.1896
HUPPA JB, 1997, IMMUNITY, V7, P151
Hwang JB, 1999, J BIOL CHEM, V274, P22813, DOI 10.1074/jbc.274.32.22813
IQBAL K, 1986, LANCET, V2, P421
IQBAL K, 1989, P NATL ACAD SCI USA, V86, P5646, DOI 10.1073/pnas.86.14.5646
IQBAL K, 1984, ACTA NEUROPATHOL, V62, P167, DOI 10.1007/BF00691849
JETHMALANI SM, 1994, J BIOL CHEM, V269, P23603
KAKU H, 1991, CARBOHYD RES, V213, P109, DOI 10.1016/S0008-6215(00)90602-5
Kolhekar AS, 1998, J BIOL CHEM, V273, P23012, DOI 10.1074/jbc.273.36.23012
KOPKE E, 1993, J BIOL CHEM, V268, P24376
LEDESMA MD, 1994, J BIOL CHEM, V269, P21614
Manya H, 2000, J BIOCHEM-TOKYO, V127, P1001, DOI 10.1093/oxfordjournals.jbchem.a022691
MASS C, 1999, GLYCOCONJUGATE J, V16, pS45
MIYAGI T, 1993, J BIOL CHEM, V268, P26435
MORISHIMAKAWASHIMA M, 1993, NEURON, V10, P1151, DOI 10.1016/0896-6273(93)90063-W
Nakakita S, 1998, J BIOCHEM, V123, P1164
OHBAYASHI H, 1989, ARCH BIOCHEM BIOPHYS, V269, P463, DOI 10.1016/0003-9861(89)90130-6
PATEL T, 1993, BIOCHEMISTRY-US, V32, P679, DOI 10.1021/bi00053a037
PAULSON JC, 1978, J BIOL CHEM, V253, P5617
PEDEMONTE CH, 1990, P NATL ACAD SCI USA, V87, P9789, DOI 10.1073/pnas.87.24.9789
Römisch K, 1999, J CELL SCI, V112, P4185
RONNETT GV, 1981, J BIOL CHEM, V256, P4704
ROTH GS, 1995, TRENDS NEUROSCI, V18, P203, DOI 10.1016/0166-2236(95)93902-A
Silberstein S, 1996, FASEB J, V10, P849, DOI 10.1096/fasebj.10.8.8666161
Suzuki T, 1997, P NATL ACAD SCI USA, V94, P6244, DOI 10.1073/pnas.94.12.6244
Suzuki T, 1998, J BIOL CHEM, V273, P21526, DOI 10.1074/jbc.273.34.21526
SVENNERHOLM L, 1994, J NEUROCHEM, V62, P1039
Takahashi M, 1999, ACTA NEUROPATHOL, V97, P635, DOI 10.1007/s004010051040
TAKASAKI S, 1986, BIOCHEMISTRY-US, V25, P5709, DOI 10.1021/bi00367a054
TAKASAKI S, 1982, METHOD ENZYMOL, V83, P263
Wang JZ, 1996, NAT MED, V2, P871, DOI 10.1038/nm0896-871
WANG JZ, 1995, J BIOL CHEM, V270, P4854, DOI 10.1074/jbc.270.9.4854
Wang JZ, 1996, MOL BRAIN RES, V38, P200, DOI 10.1016/0169-328X(95)00316-K
Wiertz EJHJ, 1996, CELL, V84, P769, DOI 10.1016/S0092-8674(00)81054-5
YAMASHITA K, 1980, BIOCHEM BIOPH RES CO, V96, P1335, DOI 10.1016/0006-291X(80)90097-2
YAMASHITA K, 1981, BIOCHEM BIOPH RES CO, V100, P226, DOI 10.1016/S0006-291X(81)80086-1
Yu H, 1997, J BIOL CHEM, V272, P20800, DOI 10.1074/jbc.272.33.20800
Zamze S, 1999, GLYCOBIOLOGY, V9, P823, DOI 10.1093/glycob/9.8.823
NR 56
TC 60
Z9 66
U1 0
U2 9
PU ELSEVIER SCIENCE BV
PI AMSTERDAM
PA PO BOX 211, 1000 AE AMSTERDAM, NETHERLANDS
SN 0014-5793
J9 FEBS LETT
JI FEBS Lett.
PD MAY 11
PY 2001
VL 496
IS 2-3
BP 152
EP 160
DI 10.1016/S0014-5793(01)02421-8
PG 9
WC Biochemistry & Molecular Biology; Biophysics; Cell Biology
WE Science Citation Index Expanded (SCI-EXPANDED)
SC Biochemistry & Molecular Biology; Biophysics; Cell Biology
GA 434CC
UT WOS:000168796700017
PM 11356201
DA 2025-03-01
ER
PT J
AU Lin, T
van Husen, LS
Yu, Y
Tjernberg, LO
Schedin-Weiss, S
AF Lin, Tong
van Husen, Lea S.
Yu, Yang
Tjernberg, Lars O.
Schedin-Weiss, Sophia
TI Lack of N-glycosylation increases amyloidogenic processing of the
amyloid precursor protein
SO GLYCOBIOLOGY
LA English
DT Article
DE A beta 42; Alzheimer disease; amyloid precursor protein;
N-glycosylation; processing and trafficking
ID LINKED GLYCOSYLATION; ALZHEIMERS-DISEASE; TRAFFICKING; APP; SECRETION;
TRANSPORT; CLEAVAGE; MICE
AB The amyloid precursor protein (APP) is a ubiquitously expressed type 1 transmembrane protein mostly known for serving as a precursor to the amyloid-beta peptide (A beta), a culprit in Alzheimer disease (AD). However, APP also has important physiological functions by being implicated in, for instance, adhesion, signaling, neuronal development, and synaptic function. Human APP contains 2 N-glyco…
C1 [Lin, Tong; van Husen, Lea S.; Yu, Yang; Tjernberg, Lars O.; Schedin-Weiss, Sophia] Karolinska Inst, Dept Neurobiol Care Sci & Soc, Div Neurogeriatr, BioClinicum, J9 20,Visionsgatan 4, S-17164 Stockholm, Sweden.
C3 Karolinska Institutet
RP Schedin-Weiss, S (corresponding author), Karolinska Inst, Dept Neurobiol Care Sci & Soc, Div Neurogeriatr, BioClinicum, J9 20,Visionsgatan 4, S-17164 Stockholm, Sweden.
EM sophia.schedin.weiss@ki.se
RI Yu, Yang/JMC-3456-2023
OI Yu, Yang/0000-0003-4432-3955; LIN, Tong/0000-0002-8824-8670; van Husen,
Lea Susanne/0000-0002-6737-3835; Schedin Weiss,
Sophia/0000-0003-2143-7052; Tjernberg, Lars/0000-0001-6889-4950
FU Stiftelsen for Aldersforskning [2020-02293]; Stiftelsen for Gamla
Tjanarinnor [2019-00834, 2020-01076, 2019-00831, 2020-00936]; Gun och
Bertil Stohnes Stiftelse (2020); Swedish Research Council [2017-01874];
Alzheimerfonden [AF940067]; Margaretha af Ugglas foundation; Stiftelsen
Olle Engkvist Byggmastare [194-0675]; Hj arnfonden [F02018-0325]; Formas
[2020-00936] Funding Source: Formas; Swedish Research Council
[2017-01874] Funding Source: Swedish Research Council; Vinnova
[2019-00834, 2020-00936] Funding Source: Vinnova
FX This research was supported by Stiftelsen for Aldersforskning
(2020-02293); Stiftelsen for Gamla Tjanarinnor (2019-00831, 2020-00936);
Gun och Bertil Stohnes Stiftelse (2020) to TL; the Swedish Research
Council (2017-01874); Alzheimerfonden (AF930954); Hj arnfonden
(F02018-0325); Margaretha af Ugglas foundation; Gun och Bertil Stohnes
Stiftelse (2019-2020) to LT; Alzheimerfonden (AF940067); Stiftelsen Olle
Engkvist Byggmastare (194-0675); Margaretha af Ugglas foundation;
Stiftelsen for Gamla Tjanarinnor (2019-00834; 2020-01076) to SSW.
CR Agostinho P, 2015, J ALZHEIMERS DIS, V45, P329, DOI 10.3233/JAD-142730
Akasaka-Manya K, 2010, GLYCOBIOLOGY, V20, P99, DOI 10.1093/glycob/cwp152
Boix CP, 2020, ALZHEIMERS RES THER, V12, DOI 10.1186/s13195-020-00664-9
Cho BG, 2019, J PROTEOME RES, V18, P3770, DOI 10.1021/acs.jproteome.9b00504
Choy RWY, 2012, P NATL ACAD SCI USA, V109, pE2077, DOI 10.1073/pnas.1208635109
Coulson EJ, 2000, NEUROCHEM INT, V36, P175, DOI 10.1016/S0197-0186(99)00125-4
Silva OABDE, 2004, NEURODEGENER DIS, V1, P196, DOI 10.1159/000080986
DICHGANS M, 1993, DEMENTIA, V4, P301, DOI 10.1159/000107337
Frenkel-Pinter M, 2017, SCI ADV, V3, DOI 10.1126/sciadv.1601576
Gaunitz S, 2021, J NEUROCHEM, V159, P292, DOI 10.1111/jnc.15202
Greenfield JP, 1999, P NATL ACAD SCI USA, V96, P742, DOI 10.1073/pnas.96.2.742
Haass C, 2012, CSH PERSPECT MED, V2, DOI 10.1101/cshperspect.a006270
Lin T, 2021, BIOMEDICINES, V9, DOI 10.3390/biomedicines9070801
MAGUIRE TM, 1994, NEUROBIOL AGING, V15, P99, DOI 10.1016/0197-4580(94)90149-X
McFarlane I, 1999, NEUROSCIENCE, V90, P15, DOI 10.1016/S0306-4522(98)00361-3
McFarlane I, 2000, NEUROREPORT, V11, P1543, DOI 10.1097/00001756-200005150-00035
Müller UC, 2017, NAT REV NEUROSCI, V18, P281, DOI 10.1038/nrn.2017.29
Nakagawa K, 2006, J NEUROCHEM, V96, P924, DOI 10.1111/j.1471-4159.2005.03595.x
PAHLSSON P, 1992, BIOCHEM BIOPH RES CO, V189, P1667, DOI 10.1016/0006-291X(92)90269-Q
Pahlsson P, 1996, ARCH BIOCHEM BIOPHYS, V331, P177, DOI 10.1006/abbi.1996.0296
Palmigiano A, 2016, J PROTEOMICS, V131, P29, DOI 10.1016/j.jprot.2015.10.006
Radde R, 2006, EMBO REP, V7, P940, DOI 10.1038/sj.embor.7400784
SAITO F, 1995, BIOCHEM BIOPH RES CO, V210, P703, DOI 10.1006/bbrc.1995.1716
Sandebring A, 2013, PLOS ONE, V8, DOI 10.1371/journal.pone.0055847
Schedin-Weiss S, 2020, FEBS J, V287, P3221, DOI 10.1111/febs.15197
Schedin-Weiss S, 2014, FEBS J, V281, P46, DOI 10.1111/febs.12590
Selkoe DJ, 2016, EMBO MOL MED, V8, P595, DOI 10.15252/emmm.201606210
SISODIA SS, 1992, P NATL ACAD SCI USA, V89, P6075, DOI 10.1073/pnas.89.13.6075
Tao PF, 2019, ACS CHEM NEUROSCI, V10, P2115, DOI 10.1021/acschemneuro.8b00574
Thinakaran G, 2008, J BIOL CHEM, V283, P29615, DOI 10.1074/jbc.R800019200
Tienari PJ, 1996, EMBO J, V15, P5218, DOI 10.1002/j.1460-2075.1996.tb00907.x
Tomita S, 1998, J BIOL CHEM, V273, P6277, DOI 10.1074/jbc.273.11.6277
Tsatsanis A, 2019, NEUROCHEM RES, V44, P1367, DOI 10.1007/s11064-019-02747-y
Welander H, 2009, J NEUROCHEM, V110, P697, DOI 10.1111/j.1471-4159.2009.06170.x
Yazaki M, 1996, NEUROSCI LETT, V221, P57, DOI 10.1016/S0304-3940(96)13285-7
Yu Y, 2021, J ALZHEIMERS DIS, V83, P833, DOI 10.3233/JAD-215008
Yuksel M, 2019, EUR J PHARMACOL, V856, DOI 10.1016/j.ejphar.2019.172415
Zhang Q., 2020, SCI ADV, V6, P1
NR 38
TC 6
Z9 6
U1 0
U2 7
PU OXFORD UNIV PRESS INC
PI CARY
PA JOURNALS DEPT, 2001 EVANS RD, CARY, NC 27513 USA
SN 0959-6658
EI 1460-2423
J9 GLYCOBIOLOGY
JI Glycobiology
PD APR 27
PY 2022
VL 32
IS 6
BP 506
EP 517
DI 10.1093/glycob/cwac009
EA APR 2022
PG 12
WC Biochemistry & Molecular Biology
WE Science Citation Index Expanded (SCI-EXPANDED)
SC Biochemistry & Molecular Biology
GA 1M9YA
UT WOS:000788202100001
PM 35275192
OA Green Published, hybrid
DA 2025-03-01
ER
PT J
AU Bradberry, MM
Peters-Clarke, TM
Shishkova, E
Chapman, ER
Coon, JJ
AF Bradberry, Mazdak M.
Peters-Clarke, Trenton M.
Shishkova, Evgenia
Chapman, Edwin R.
Coon, Joshua J.
TI N-glycoproteomics of brain synapses and synaptic vesicles
SO CELL REPORTS
LA English
DT Article
ID MICE LACKING; LINKED GLYCOSYLATION; ALZHEIMERS-DISEASE; SECRETORY
VESICLES; MASS-SPECTROMETRY; MEMBRANE-PROTEIN; ELDERLY-PATIENTS; NEURAL
CIRCUITS; GENE; IDENTIFICATION
AB At mammalian neuronal synapses, synaptic vesicle (SV) glycoproteins are essential for robust neurotrans-mission. Asparagine (N)-linked glycosylation is required for delivery of the major SV glycoproteins synapto-physin and SV2A to SVs. Despite this key role for N-glycosylation, the molecular compositions of SV N-glycans are largely unknown. In this study, we combined organelle isolation techni…
C1 [Bradberry, Mazdak M.; Peters-Clarke, Trenton M.; Shishkova, Evgenia; Coon, Joshua J.] Univ Wisconsin Madison, Dept Chem, Madison, WI 53706 USA.
[Bradberry, Mazdak M.; Peters-Clarke, Trenton M.; Shishkova, Evgenia; Coon, Joshua J.] Univ Wisconsin Madison, Dept Biomol Chem, Madison, WI 53706 USA.
[Bradberry, Mazdak M.; Peters-Clarke, Trenton M.; Shishkova, Evgenia; Coon, Joshua J.] Natl Ctr Quantitat Biol Complex Syst, Madison, WI 53706 USA.
[Bradberry, Mazdak M.; Chapman, Edwin R.] Univ Wisconsin, Sch Med & Publ Hlth, Howard Hughes Med Inst, Dept Neurosci, Madison, WI 53705 USA.
[Bradberry, Mazdak M.] Columbia Univ, Dept Psychiat, New York, NY 10032 USA.
[Coon, Joshua J.] Morgridge Inst Res, Madison, WI 53715 USA.
C3 University of Wisconsin System; University of Wisconsin Madison;
University of Wisconsin System; University of Wisconsin Madison; Howard
Hughes Medical Institute; University of Wisconsin System; University of
Wisconsin Madison; Columbia University; University of Wisconsin System;
University of Wisconsin Madison; The Morgridge Institute for Research,
Inc.
RP Bradberry, MM (corresponding author), Univ Wisconsin Madison, Dept Chem, Madison, WI 53706 USA.; Bradberry, MM (corresponding author), Univ Wisconsin Madison, Dept Biomol Chem, Madison, WI 53706 USA.; Bradberry, MM (corresponding author), Natl Ctr Quantitat Biol Complex Syst, Madison, WI 53706 USA.; Bradberry, MM (corresponding author), Univ Wisconsin, Sch Med & Publ Hlth, Howard Hughes Med In…
EM mazdak.bradberry@nyspi.columbia.edu
RI Peters-Clarke, Trenton/JHU-8976-2023
OI Peters-Clarke, Trenton/0000-0002-9153-2525
FU National Institutes of Health [MH061876, NS097362, P41GM108538,
T32HG002760, T32GM140935]; ACS Division of Analytical Chemistry and
Agilent
FX We thank members of the Chapman and Coon labs for helpful discussions
and feedback. This work was funded by the National Institutes of Health
(grants MH061876 and NS097362 to E.R.C., P41GM108538 to J.J.C.,
T32HG002760 supporting T.M.P.-C., and T32GM140935 supporting M.M.B.) .
T.M.P.-C. acknowledges the ACS Division of Analytical Chemistry and
Agilent for support through a graduate fellowship. E.R.C. is an
Investigator of the Howard Hughes Medical Institute. This article is
subject to HHMI's Open Access to Publications policy. HHMI lab heads
have previously granted a non-exclusive CC BY 4.0 license to the public
and a sublicensable license to HHMI in their research articles. Pursuant
to those licenses, the author-accepted manuscript of this article can be
made freely available under a CC BY 4.0 license immediately upon
publication.
CR Ashburner M, 2000, NAT GENET, V25, P25, DOI 10.1038/75556
Bauer D, 2010, SCHIZOPHR RES, V117, P92, DOI 10.1016/j.schres.2009.07.025
Berglund EO, 1999, NEURON, V24, P739, DOI 10.1016/S0896-6273(00)81126-5
Bradberry MM, 2022, J NEUROSCI, V42, DOI 10.1523/JNEUROSCI.2521-21.2022
Bradberry MM, 2022, J PHYSIOL-LONDON, V600, P645, DOI 10.1113/JP282601
Bradberry MM, 2020, NEURON, V107, P52, DOI 10.1016/j.neuron.2020.04.003
Brager DH, 2003, NAT NEUROSCI, V6, P551, DOI 10.1038/nn1067
BUCKLEY K, 1985, J CELL BIOL, V100, P1284, DOI 10.1083/jcb.100.4.1284
BURGER PM, 1989, NEURON, V3, P715, DOI 10.1016/0896-6273(89)90240-7
Calcia MA, 2016, PSYCHOPHARMACOLOGY, V233, P1637, DOI 10.1007/s00213-016-4218-9
Cao LW, 2017, NAT COMMUN, V8, DOI 10.1038/ncomms14954
Capela A, 2002, NEURON, V35, P865, DOI 10.1016/S0896-6273(02)00835-8
Carbon S, 2021, NUCLEIC ACIDS RES, V49, pD325, DOI 10.1093/nar/gkaa1113
Chen YJ, 1998, EUR J BIOCHEM, V251, P691, DOI 10.1046/j.1432-1327.1998.2510691.x
Cherepanova N, 2016, CURR OPIN CELL BIOL, V41, P57, DOI 10.1016/j.ceb.2016.03.021
Courtney NA, 2019, NAT COMMUN, V10, DOI 10.1038/s41467-019-12015-w
CREMER H, 1994, NATURE, V367, P455, DOI 10.1038/367455a0
Crowder KM, 1999, P NATL ACAD SCI USA, V96, P15268, DOI 10.1073/pnas.96.26.15268
Custer KL, 2006, J NEUROSCI, V26, P1303, DOI 10.1523/JNEUROSCI.2699-05.2006
Dani N, 2012, DEV NEUROBIOL, V72, P2, DOI 10.1002/dneu.20891
de Jong APH, 2016, P NATL ACAD SCI USA, V113, P5095, DOI 10.1073/pnas.1522927113
Desrivières S, 2015, MOL PSYCHIATR, V20, P263, DOI 10.1038/mp.2013.197
Freeze HH, 2015, ANNU REV NEUROSCI, V38, P105, DOI 10.1146/annurev-neuro-071714-034019
Furness DN, 2008, NEUROSCIENCE, V157, P80, DOI 10.1016/j.neuroscience.2008.08.043
Garred P, 2016, IMMUNOL REV, V274, P74, DOI 10.1111/imr.12468
GEPPERT M, 1994, CELL, V79, P717, DOI 10.1016/0092-8674(94)90556-8
Ghosh P, 2003, NAT REV MOL CELL BIO, V4, P202, DOI 10.1038/nrm1050
Gotz M, 1996, NEURON, V16, P551, DOI 10.1016/S0896-6273(00)80074-4
Gouveia R., 2012, BBA-GEN SUBJECTS
Hark T.J., 2021, CELL SYST
HARVEY DJ, 1993, RAPID COMMUN MASS SP, V7, P614, DOI 10.1002/rcm.1290070712
Hsia AY, 1999, P NATL ACAD SCI USA, V96, P3228, DOI 10.1073/pnas.96.6.3228
JAHN R, 1985, P NATL ACAD SCI USA, V82, P4137, DOI 10.1073/pnas.82.12.4137
Jeng CJ, 1998, J CELL BIOL, V140, P685, DOI 10.1083/jcb.140.3.685
Ji IJ, 2015, ANAL CHEM, V87, P2869, DOI 10.1021/ac504339t
Jumper J, 2021, NATURE, V596, P583, DOI 10.1038/s41586-021-03819-2
Kaneko M., 1999, FEBS LETT
Khidekel N, 2007, NAT CHEM BIOL, V3, P339, DOI 10.1038/nchembio881
Klaric TS, 2021, GLYCOBIOLOGY, V31, P636, DOI 10.1093/glycob/cwaa108
Kong AT, 2017, NAT METHODS, V14, P513, DOI [10.1038/NMETH.4256, 10.1038/nmeth.4256]
Kudo T, 2007, GLYCOBIOLOGY, V17, P1, DOI 10.1093/glycob/cwl047
Kwon SE, 2012, J BIOL CHEM, V287, P35658, DOI 10.1074/jbc.M112.398883
Kwon SE, 2011, NEURON, V70, P847, DOI 10.1016/j.neuron.2011.04.001
Ledvina AR, 2010, ANAL CHEM, V82, P10068, DOI 10.1021/ac1020358
Lee J, 2020, P NATL ACAD SCI USA, V117, P28743, DOI 10.1073/pnas.2014207117
Lee LY, 2014, FRONT IMMUNOL, V5, DOI 10.3389/fimmu.2014.00404
Liu J, 2015, ANAL CHEM, V87, P2054, DOI 10.1021/ac504700t
MATTHEW WD, 1981, J CELL BIOL, V91, P257, DOI 10.1083/jcb.91.1.257
Mealer RG, 2020, MOL PSYCHIATR, V25, P3129, DOI 10.1038/s41380-020-0753-1
Moraes CA, 2015, MOL NEUROBIOL, V52, P653, DOI 10.1007/s12035-014-8868-5
Morris RJ, 2018, FRONT CELL DEV BIOL, V6, DOI 10.3389/fcell.2018.00173
Mountford C, 2015, NMR BIOMED, V28, P291, DOI 10.1002/nbm.3239
Mueller TM, 2017, SCHIZOPHR RES, V182, P66, DOI 10.1016/j.schres.2016.10.024
Mueller TM, 2014, NEUROPSYCHOPHARMACOL, V39, P528, DOI 10.1038/npp.2013.190
Murrey HE, 2009, BIOCHEMISTRY-US, V48, P7261, DOI 10.1021/bi900640x
Neglia L, 2020, CELL MOL IMMUNOL, V17, P218, DOI 10.1038/s41423-019-0225-1
Nishihara S, 2003, GLYCOBIOLOGY, V13, P445, DOI 10.1093/glycob/cwg048
Onwordi EC, 2020, NAT COMMUN, V11, DOI 10.1038/s41467-019-14122-0
Orsini F, 2012, CIRCULATION, V126, P1484, DOI 10.1161/CIRCULATIONAHA.112.103051
Otaki M, 2022, SCI REP-UK, V12, DOI 10.1038/s41598-022-21758-4
Peters-Clarke TM, 2020, ANAL CHEM, V92, P12363, DOI 10.1021/acs.analchem.0c02087
Polasky DA, 2022, MOL CELL PROTEOMICS, V21, DOI 10.1016/j.mcpro.2022.100205
Polasky DA, 2020, NAT METHODS, V17, P1125, DOI 10.1038/s41592-020-0967-9
REGNIERVIGOUROUX A, 1991, EMBO J, V10, P3589, DOI 10.1002/j.1460-2075.1991.tb04925.x
Reily C, 2019, NAT REV NEPHROL, V15, P346, DOI 10.1038/s41581-019-0129-4
Riley NM, 2020, J PROTEOME RES, V19, P3286, DOI 10.1021/acs.jproteome.0c00218
Riley NM, 2019, NAT COMMUN, V10, DOI 10.1038/s41467-019-09222-w
Riley NM, 2015, MOL CELL PROTEOMICS, V14, P2644, DOI 10.1074/mcp.M115.049726
Ripke S, 2014, NATURE, V511, P421, DOI 10.1038/nature13595
Saito A, 2007, NEUROSCI LETT, V411, P168, DOI 10.1016/j.neulet.2006.08.042
Schafer DP, 2012, NEURON, V74, P691, DOI 10.1016/j.neuron.2012.03.026
Schmidt N, 2017, NEURON, V96, P827, DOI 10.1016/j.neuron.2017.09.038
SCRANTON TW, 1993, J NEUROCHEM, V61, P29, DOI 10.1111/j.1471-4159.1993.tb03535.x
Sekar A, 2016, NATURE, V530, P177, DOI 10.1038/nature16549
Sharma A, 2019, P NATL ACAD SCI USA, V116, P21800, DOI 10.1073/pnas.1903566116
Sheppard O, 2019, J NEUROINFLAMM, V16, DOI 10.1186/s12974-019-1490-8
SHIMIZU H, 1993, J BIOCHEM-TOKYO, V114, P334, DOI 10.1093/oxfordjournals.jbchem.a124177
Shishkova E, 2018, ANAL CHEM, V90, P11503, DOI 10.1021/acs.analchem.8b02766
Stevens B, 2007, CELL, V131, P1164, DOI 10.1016/j.cell.2007.10.036
Stewart LT, 2020, SCI REP-UK, V10, DOI 10.1038/s41598-020-63188-0
Takamori S, 2006, CELL, V127, P831, DOI 10.1016/j.cell.2006.10.030
Tanaka K, 1997, SCIENCE, V276, P1699, DOI 10.1126/science.276.5319.1699
Taoufiq Z, 2020, P NATL ACAD SCI USA, V117, P33586, DOI 10.1073/pnas.2011870117
TERRY RD, 1991, ANN NEUROL, V30, P572, DOI 10.1002/ana.410300410
Testa D, 2019, SEMIN CELL DEV BIOL, V89, P125, DOI 10.1016/j.semcdb.2018.09.011
Totten SM, 2017, J PROTEOME RES, V16, P1249, DOI 10.1021/acs.jproteome.6b00849
Trinidad JC, 2013, MOL CELL PROTEOMICS, V12, P3474, DOI 10.1074/mcp.M113.030007
Trubetskoy V, 2022, NATURE, V604, P502, DOI 10.1038/s41586-022-04434-5
Wang J, 2021, P NATL ACAD SCI USA, V118, DOI 10.1073/pnas.2107663118
Watson ET, 2023, ELIFE, V12, DOI 10.7554/eLife.82568
Weinhard L, 2018, NAT COMMUN, V9, DOI 10.1038/s41467-018-03566-5
Wilhelm BG, 2014, SCIENCE, V344, P1023, DOI 10.1126/science.1252884
Williams SE, 2022, NAT COMMUN, V13, DOI 10.1038/s41467-021-27781-9
Williams SE, 2020, MOL PSYCHIATR, V25, P3198, DOI 10.1038/s41380-020-0761-1
Yao GR, 2016, NAT STRUCT MOL BIOL, V23, P656, DOI 10.1038/nsmb.3245
Ye ZY, 2004, GLYCOBIOLOGY, V14, P547, DOI 10.1093/glycob/cwh069
Yu FC, 2020, MOL CELL PROTEOMICS, V19, DOI 10.1074/mcp.TIR120.002048
Zhang N, 2015, J NEUROSCI, V35, P2492, DOI 10.1523/JNEUROSCI.4248-14.2015
NR 98
TC 13
Z9 14
U1 2
U2 20
PU CELL PRESS
PI CAMBRIDGE
PA 50 HAMPSHIRE ST, FLOOR 5, CAMBRIDGE, MA 02139 USA
SN 2211-1247
J9 CELL REP
JI Cell Reports
PD APR 25
PY 2023
VL 42
IS 4
AR 112368
DI 10.1016/j.celrep.2023.112368
EA APR 2023
PG 21
WC Cell Biology
WE Science Citation Index Expanded (SCI-EXPANDED)
SC Cell Biology
GA F2GU8
UT WOS:000980589500001
PM 37036808
OA Green Accepted, gold
DA 2025-03-01
ER
PT J
AU Wang, M
Chen, XY
Tang, ZY
Zhang, WR
Hou, HF
Sun, XF
Shi, YQ
Lu, XX
Li, PR
Ji, L
Ding, GY
Li, D
AF Wang, Meng
Chen, Xueyu
Tang, Zhaoyang
Zhang, Wenran
Hou, Haifeng
Sun, Xiangfu
Shi, Yuqing
Lu, Xinxia
Li, Peirui
Ji, Long
Ding, Guoyong
Li, Dong
TI Association Between Immunoglobulin G <i>N</i>-glycosylation and Vascular
Cognitive Impairment in a Sample With Atherosclerosis: A Case-Control
Study
SO FRONTIERS IN AGING NEUROSCIENCE
LA English
DT Article
DE atherosclerosis; vascular cognitive impairment; IgG N-glycans;
inflammation; biomarker
ID ALZHEIMERS-DISEASE; INFLAMMATION; PROGRESSION; ANTIBODY; FC;
GLYCOPROTEOMICS; MECHANISMS; BIOMARKERS; PATTERNS; AFFINITY
AB BackgroundAtherosclerosis is considered a crucial component in the pathogenesis of decreased cognitive function, as occurs in vascular cognitive impairment (VCI). Inflammation and the immune response play a significant role in the development of many chronic diseases. Immunoglobulin G (IgG) N-glycosylation has been implicated in the development of a variety of diseases by affecting the anti-in…
C1 [Wang, Meng; Tang, Zhaoyang; Zhang, Wenran; Hou, Haifeng; Shi, Yuqing; Lu, Xinxia; Li, Peirui; Ji, Long; Ding, Guoyong; Li, Dong] Shandong First Med Univ & Shandong Acad Med Sci, Sch Publ Hlth, Dept Epidemiol, Tai An, Peoples R China.
[Chen, Xueyu] Shandong Univ, Cheeloo Coll Med, Sch Publ Hlth, Dept Biostat, Jinan, Peoples R China.
[Sun, Xiangfu] Taian Traff Hosp, Tai An, Peoples R China.
[Li, Dong] Shandong First Med Univ, Affiliated Hosp 2, Tai An, Peoples R China.
C3 Shandong University
RP Ji, L; Ding, GY; Li, D (corresponding author), Shandong First Med Univ & Shandong Acad Med Sci, Sch Publ Hlth, Dept Epidemiol, Tai An, Peoples R China.; Li, D (corresponding author), Shandong First Med Univ, Affiliated Hosp 2, Tai An, Peoples R China.
EM lji@sdfmu.edu.cn; dgy153@126.com; tsmcdongli@163.com
RI tan, tingting/GYQ-9346-2022
FU National Natural Science Foundation of China [81973138]; National Key
Research and Development Project of China [2017YFE0118800]; Natural
Science Foundation of Shandong Province [ZR2020MH339]
FX & nbsp;The author(s) disclosed receipt of the following financial
support for the research, authorship, and/or publication of this
article: This work was supported by the National Natural Science
Foundation of China (81973138), National Key Research and Development
Project of China (2017YFE0118800) and the Natural Science Foundation of
Shandong Province for the General Program (ZR2020MH339).
CR Alter G, 2018, SEMIN IMMUNOL, V39, P102, DOI 10.1016/j.smim.2018.05.003
Arvanitakis Z, 2016, LANCET NEUROL, V15, P934, DOI 10.1016/S1474-4422(16)30029-1
Böhm S, 2012, SEMIN IMMUNOPATHOL, V34, P443, DOI 10.1007/s00281-012-0308-x
Carrano A, 2011, ANTIOXID REDOX SIGN, V15, P1167, DOI 10.1089/ars.2011.3895
Chang PH, 2016, CANCER MED-US, V5, P426, DOI 10.1002/cam4.602
Chua XY, 2020, ALZHEIMERS RES THER, V12, DOI 10.1186/s13195-020-00694-3
Cruickshank JM, 2009, NEW ENGL J MED, V360, P417
de Jong SE, 2016, SCI REP-UK, V6, DOI 10.1038/srep28207
Frances A, 2016, WORLD J PSYCHIATR, V6, P199, DOI 10.5498/wjp.v6.i2.199
Aguilar-Navarro SG, 2016, REV INVEST CLIN, V68, P25
Gorelick PB, 2016, BBA-MOL BASIS DIS, V1862, P860, DOI 10.1016/j.bbadis.2015.12.015
Gregory MA, 2019, DEMENT GERIATR COGN, V47, P243, DOI 10.1159/000500068
Gudelja I, 2018, CELL IMMUNOL, V333, P65, DOI 10.1016/j.cellimm.2018.07.009
Hansson GK, 2006, ANNU REV PATHOL-MECH, V1, P297, DOI 10.1146/annurev.pathol.1.110304.100100
Heppner FL, 2015, NAT REV NEUROSCI, V16, P358, DOI 10.1038/nrn3880
Hermkens DMA, 2019, ACTA NEUROPATHOL COM, V7, DOI 10.1186/s40478-019-0805-4
Hou HF, 2019, OMICS, V23, P660, DOI 10.1089/omi.2019.0004
Iadecola C, 2013, NEURON, V80, P844, DOI 10.1016/j.neuron.2013.10.008
Jahrling JB, 2018, J CEREBR BLOOD F MET, V38, P58, DOI 10.1177/0271678X17705973
Kiss T, 2019, GEROSCIENCE, V41, P619, DOI 10.1007/s11357-019-00074-2
Kolarich D, 2012, CURR OPIN CHEM BIOL, V16, P214, DOI 10.1016/j.cbpa.2011.12.006
Kristic J, 2017, METHODS MOL BIOL, V1503, P1, DOI 10.1007/978-1-4939-6493-2_1
Lemmers RFH, 2017, BBA-GEN SUBJECTS, V1861, P2240, DOI 10.1016/j.bbagen.2017.06.020
Li B, 2017, CURR PHARM DESIGN, V23, P1216, DOI 10.2174/1381612822666161230142931
Liu D, 2020, JOVE-J VIS EXP, DOI 10.3791/60104
Liu D, 2018, J TRANSL MED, V16, DOI 10.1186/s12967-018-1616-2
Liu D, 2018, J NEUROINFLAMM, V15, DOI 10.1186/s12974-018-1161-1
Liu J, 2017, MED CLIN-BARCELONA, V149, P203, DOI 10.1016/j.medcli.2017.02.033
Liu XR, 2016, STROKE, V47, P498, DOI 10.1161/STROKEAHA.115.012079
Lundström SL, 2014, J ALZHEIMERS DIS, V38, P567, DOI 10.3233/JAD-131088
Mallat Z, 1999, CIRC RES, V85, pE17, DOI 10.1161/01.RES.85.8.e17
Masuda K, 2007, MOL IMMUNOL, V44, P3122, DOI 10.1016/j.molimm.2007.02.005
Miralbell J, 2013, CEREBROVASC DIS, V36, P98, DOI 10.1159/000352059
Niu YL, 2019, ALTERN THER HEALTH M, V25, P20
Novokmet M, 2014, SCI REP-UK, V4, DOI 10.1038/srep04347
Pajares M, 2020, CELLS-BASEL, V9, DOI 10.3390/cells9071687
Palmigiano A, 2016, J PROTEOMICS, V131, P29, DOI 10.1016/j.jprot.2015.10.006
Peng GP, 2015, IMMUNOL LETT, V168, P120, DOI 10.1016/j.imlet.2015.09.015
Peschke B, 2017, FRONT IMMUNOL, V8, DOI 10.3389/fimmu.2017.00646
Pinto TCC, 2019, INT PSYCHOGERIATR, V31, P491, DOI 10.1017/S1041610218001370
Pucic M, 2011, MOL CELL PROTEOMICS, V10, DOI 10.1074/mcp.M111.010090
Qin RH, 2019, J CANCER, V10, P2811, DOI 10.7150/jca.31380
Ren SF, 2016, CELL RES, V26, P963, DOI 10.1038/cr.2016.83
Ren ZQ, 2016, CYTOKINE, V86, P86, DOI 10.1016/j.cyto.2016.07.019
Richwine AF, 2009, BRAIN BEHAV IMMUN, V23, P794, DOI 10.1016/j.bbi.2009.02.020
Ross R, 1999, NEW ENGL J MED, V340, P115, DOI 10.1056/NEJM199901143400207
Russell AC, 2017, GLYCOBIOLOGY, V27, P501, DOI 10.1093/glycob/cwx022
Sabeti S, 2007, STROKE, V38, P2887, DOI 10.1161/STROKEAHA.107.488387
Sebastian A, 2016, OMICS, V20, P343, DOI 10.1089/omi.2016.0050
Seneviratne AN, 2015, CURR VASC PHARMACOL, V13, P146, DOI 10.2174/15701611113116660160
Simonetto M, 2019, NUTRIENTS, V11, DOI 10.3390/nu11102279
Smith EE, 2017, CLIN SCI, V131, P1059, DOI 10.1042/CS20160607
van der Flier WM, 2018, NAT REV DIS PRIMERS, V4, DOI 10.1038/nrdp.2018.3
Vouillarmet J, 2016, J DIABETES COMPLICAT, V30, P638, DOI 10.1016/j.jdiacomp.2016.01.022
Vuckovic F, 2015, ARTHRITIS RHEUMATOL, V67, P2978, DOI 10.1002/art.39273
Wang SA, 2011, PLOS ONE, V6, DOI 10.1371/journal.pone.0017326
Wang XX, 2020, EUR REV MED PHARMACO, V24, P9601, DOI 10.26355/eurrev_202009_23048
Wang XJ, 2018, J AM HEART ASSOC, V7, DOI 10.1161/JAHA.118.008701
Wang YX, 2016, MEDICINE, V95, DOI 10.1097/MD.0000000000003379
Wu ZY, 2021, J DIABETES, V13, P672, DOI 10.1111/1753-0407.13160
Yu XW, 2016, MEDICINE, V95, DOI 10.1097/MD.0000000000004112
Zhu YH, 2018, BIOMOLECULES, V8, DOI 10.3390/biom8030080
Zou GZ, 2011, J AM CHEM SOC, V133, P18975, DOI 10.1021/ja208390n
NR 63
TC 5
Z9 5
U1 0
U2 7
PU FRONTIERS MEDIA SA
PI LAUSANNE
PA AVENUE DU TRIBUNAL FEDERAL 34, LAUSANNE, CH-1015, SWITZERLAND
SN 1663-4365
J9 FRONT AGING NEUROSCI
JI Front. Aging Neurosci.
PD FEB 10
PY 2022
VL 14
AR 823468
DI 10.3389/fnagi.2022.823468
PG 11
WC Geriatrics & Gerontology; Neurosciences
WE Science Citation Index Expanded (SCI-EXPANDED)
SC Geriatrics & Gerontology; Neurosciences & Neurology
GA ZH6YD
UT WOS:000761080900001
PM 35221999
OA gold, Green Published
DA 2025-03-01
ER
PT J
AU Urano, Y
Takahachi, M
Higashiura, R
Fujiwara, H
Funamoto, S
Imai, S
Futai, E
Okuda, M
Sugimoto, H
Noguchi, N
AF Urano, Yasuomi
Takahachi, Mina
Higashiura, Ryo
Fujiwara, Hitomi
Funamoto, Satoru
Imai, So
Futai, Eugene
Okuda, Michiaki
Sugimoto, Hachiro
Noguchi, Noriko
TI Curcumin Derivative GT863 Inhibits Amyloid-Beta Production via
Inhibition of Protein N-Glycosylation
SO CELLS
LA English
DT Article
DE Alzheimer's disease; amyloid-beta peptides; curcumin derivatives;
glycosylation
ID GAMMA-SECRETASE ACTIVITY; ALZHEIMERS-DISEASE; NICASTRIN FUNCTIONS;
TRAFFICKING; CLEAVAGE; COMPLEX; GOLGI; ASSOCIATION; MODULATION;
PATHOLOGY
AB Amyloid-beta (A beta) peptides play a crucial role in the pathogenesis of Alzheimer's disease (AD). A beta production, aggregation, and clearance are thought to be important therapeutic targets for AD. Curcumin has been known to have an anti-amyloidogenic effect on AD. In the present study, we performed screening analysis using a curcumin derivative library with the aim of finding derivatives …
C1 [Urano, Yasuomi; Takahachi, Mina; Higashiura, Ryo; Fujiwara, Hitomi; Funamoto, Satoru; Sugimoto, Hachiro; Noguchi, Noriko] Doshisha Univ, Fac Life & Med Sci, Dept Med Life Syst, 1-3 Miyakodani, Kyoto 6100394, Japan.
[Imai, So; Futai, Eugene] Tohoku Univ, Dept Mol & Cell Biol, Grad Sch Agr Sci, Aoba Ku, 468-1 Aramakiazaaoba, Sendai, Miyagi 9800845, Japan.
[Okuda, Michiaki; Sugimoto, Hachiro] Green Tech Co Ltd, Chuo Ku, 1-7-7 Yaesu, Tokyo 1030028, Japan.
C3 Doshisha University; Tohoku University
RP Urano, Y (corresponding author), Doshisha Univ, Fac Life & Med Sci, Dept Med Life Syst, 1-3 Miyakodani, Kyoto 6100394, Japan.
EM yurano@mail.doshisha.ac.jp; ctuc2020@mail4.doshisha.ac.jp;
dmp2003@mail4.doshisha.ac.jp; ko-sei11@mail.doshisha.ac.jp;
sfunamot@mail.doshisha.ac.jp; kuku.sou99@gmail.com;
eugene.futai.e1@tohoku.ac.jp; m.okuda.pharma8@gmail.com;
hsugimot@mail.doshisha.ac.jp; nnoguchi@mail.doshisha.ac.jp
OI Okuda, Michiaki/0000-0002-0211-7144; Urano, Yasuomi/0000-0002-4901-1937;
Funamoto, Satoru/0000-0002-8433-4846; Futai, Eugene/0000-0002-0879-6117
FU JSPS KAKENHI [16K08254, 19K07093]; MEXT-Supported Program for the
Strategic Research Foundation at Private Universities in Japan for years
2015-2019; Grants-in-Aid for Scientific Research [19K07093, 16K08254]
Funding Source: KAKEN
FX This work was supported in part by JSPS KAKENHI Grant-in-Aid for
Scientific Research (C) 16K08254 and 19K07093 to Y.U. and the
MEXT-Supported Program for the Strategic Research Foundation at Private
Universities in Japan for years 2015-2019.
CR Baum L, 2008, J CLIN PSYCHOPHARM, V28, P110, DOI 10.1097/jcp.0b013e318160862c
Belkacemi A, 2011, EXPERT REV MOL MED, V13, DOI 10.1017/S1462399411002055
Bolduc DM, 2016, P NATL ACAD SCI USA, V113, pE509, DOI 10.1073/pnas.1512952113
De Strooper B, 2014, CELL, V159, P721, DOI 10.1016/j.cell.2014.10.016
Funamoto S, 2013, NAT COMMUN, V4, DOI 10.1038/ncomms3529
Garcia-Alloza M, 2007, J NEUROCHEM, V102, P1095, DOI 10.1111/j.1471-4159.2007.04613.x
HAASS C, 1995, NAT MED, V1, P1291, DOI 10.1038/nm1295-1291
Hamaguchi T, 2010, CNS NEUROSCI THER, V16, P285, DOI 10.1111/j.1755-5949.2010.00147.x
Herreman A, 2003, J CELL SCI, V116, P1127, DOI 10.1242/jcs.00292
Kim J, 2010, J NEUROCHEM, V112, P1415, DOI 10.1111/j.1471-4159.2009.06562.x
Kimberly WT, 2002, J BIOL CHEM, V277, P35113, DOI 10.1074/jbc.M204446200
Kizuka Y, 2017, BBA-GEN SUBJECTS, V1861, P2447, DOI 10.1016/j.bbagen.2017.04.012
KOO EH, 1994, J BIOL CHEM, V269, P17386
Kotani R, 2017, J ALZHEIMERS DIS, V56, P529, DOI 10.3233/JAD-160794
Long JM, 2019, CELL, V179, P312, DOI 10.1016/j.cell.2019.09.001
Marambaud P, 2003, CELL, V114, P635, DOI 10.1016/S0092-8674(03)00651-2
McFarlane I, 1999, NEUROSCIENCE, V90, P15, DOI 10.1016/S0306-4522(98)00361-3
Moniruzzaman M, 2018, BIOCHEM BIOPH RES CO, V502, P98, DOI 10.1016/j.bbrc.2018.05.126
Okuda M, 2017, J ALZHEIMERS DIS, V59, P313, DOI 10.3233/JAD-161017
Okuda M, 2016, BIOORG MED CHEM LETT, V26, P5024, DOI 10.1016/j.bmcl.2016.08.092
Okuda M, 2015, PLOS ONE, V10, DOI 10.1371/journal.pone.0117511
Reddy PH, 2018, J ALZHEIMERS DIS, V61, P843, DOI 10.3233/JAD-170512
Riddell DR, 2001, CURR BIOL, V11, P1288, DOI 10.1016/S0960-9822(01)00394-3
Schedin-Weiss S, 2014, FEBS J, V281, P46, DOI 10.1111/febs.12590
Selkoe DJ, 2002, SCIENCE, V298, P789, DOI 10.1126/science.1074069
Serafini MM, 2017, PHARMACOL RES, V124, P146, DOI 10.1016/j.phrs.2017.08.004
Shah S, 2005, CELL, V122, P435, DOI 10.1016/j.cell.2005.05.022
Shirotani K, 2003, J BIOL CHEM, V278, P16474, DOI 10.1074/jbc.C300095200
Thinakaran G, 1996, J BIOL CHEM, V271, P9390, DOI 10.1074/jbc.271.16.9390
Thinakaran G, 2008, J BIOL CHEM, V283, P29615, DOI 10.1074/jbc.R800019200
Urano Y, 2005, J LIPID RES, V46, P904, DOI 10.1194/jlr.M400333-JLR200
Urano Y, 2019, CELL DEATH DISCOV, V5, DOI 10.1038/s41420-019-0192-4
Urano Y, 2013, FASEB J, V27, P4305, DOI 10.1096/fj.13-231456
Valera E, 2013, J NEUROSCI, V33, P10512, DOI 10.1523/JNEUROSCI.5183-12.2013
Vetrivel KS, 2004, J BIOL CHEM, V279, P44945, DOI 10.1074/jbc.M407986200
Wolfe MS, 2020, BBA-BIOMEMBRANES, V1862, DOI 10.1016/j.bbamem.2019.07.004
Yagishita S, 2008, BIOCHEM BIOPH RES CO, V377, P141, DOI 10.1016/j.bbrc.2008.09.090
Yamakawa H, 2010, J BIOL CHEM, V285, P1634, DOI 10.1074/jbc.M109.066753
Yanagisawa D, 2015, NEUROBIOL AGING, V36, P201, DOI 10.1016/j.neurobiolaging.2014.07.041
Yang DS, 2002, J BIOL CHEM, V277, P28135, DOI 10.1074/jbc.M110871200
Yang FS, 2005, J BIOL CHEM, V280, P5892, DOI 10.1074/jbc.M404751200
Zhang C, 2010, J BIOL CHEM, V285, P28472, DOI 10.1074/jbc.M110.133520
Zhang XL, 2012, P NATL ACAD SCI USA, V109, P8534, DOI 10.1073/pnas.1202691109
NR 43
TC 20
Z9 20
U1 1
U2 23
PU MDPI
PI BASEL
PA ST ALBAN-ANLAGE 66, CH-4052 BASEL, SWITZERLAND
EI 2073-4409
J9 CELLS-BASEL
JI Cells
PD FEB
PY 2020
VL 9
IS 2
AR 349
DI 10.3390/cells9020349
PG 14
WC Cell Biology
WE Science Citation Index Expanded (SCI-EXPANDED)
SC Cell Biology
GA KX5UC
UT WOS:000521944900090
PM 32028683
OA Green Published, gold
DA 2025-03-01
ER
PT J
AU Nagae, M
Yamaguchi, Y
Taniguchi, N
Kizuka, Y
AF Nagae, Masamichi
Yamaguchi, Yoshiki
Taniguchi, Naoyuki
Kizuka, Yasuhiko
TI 3D Structure and Function of Glycosyltransferases Involved in
<i>N</i>-glycan Maturation
SO INTERNATIONAL JOURNAL OF MOLECULAR SCIENCES
LA English
DT Review
DE N-glycosylation; glycosyltransferase; atomic structure; GT-A fold; GT-B
fold
ID FUCOSYL-TRANSFERASE 8; O-MANNOSYL GLYCANS; BISECTING GLCNAC;
ACETYLGLUCOSAMINYLTRANSFERASE-V; CORE-FUCOSYLATION; CDNA CLONING;
SUBSTRATE SPECIFICITIES; GLYCOPROTEIN-SYNTHESIS; TRANSCRIPTIONAL
REGULATION; SEQUENTIAL PATHWAY
AB Glycosylation is the most ubiquitous post-translational modification in eukaryotes. N-glycan is attached to nascent glycoproteins and is processed and matured by various glycosidases and glycosyltransferases during protein transport. Genetic and biochemical studies have demonstrated that alternations of the N-glycan structure play crucial roles in various physiological and pathological events …
C1 [Nagae, Masamichi] Univ Tokyo, Grad Sch Pharmaceut Sci, Bunkyo Ku, Hongo 7-3-1, Tokyo 1130033, Japan.
[Yamaguchi, Yoshiki] Tohoku Med & Pharmaceut Univ, Fac Pharmaceut Sci, Sendai, Miyagi 9818558, Japan.
[Taniguchi, Naoyuki] Osaka Int Canc Inst, Dept Glycooncol & Med Biochem, Chuo Ku, 3-1-69 Otemae, Osaka 5418567, Japan.
[Kizuka, Yasuhiko] Gifu Univ, Ctr Highly Adv Integrat Nano & Life Sci G CHAIN, 1-1 Yanagido, Gifu 5011193, Japan.
C3 University of Tokyo; Tohoku Medical & Pharmaceutical University; Gifu
University
RP Nagae, M (corresponding author), Univ Tokyo, Grad Sch Pharmaceut Sci, Bunkyo Ku, Hongo 7-3-1, Tokyo 1130033, Japan.; Kizuka, Y (corresponding author), Gifu Univ, Ctr Highly Adv Integrat Nano & Life Sci G CHAIN, 1-1 Yanagido, Gifu 5011193, Japan.
EM mnagae@mol.f.u-tokyo.ac.jp; yyoshiki@tohoku-mpu.ac.jp;
tani52@wd5.so-net.ne.jp; kizuka@gifu-u.ac.jp
RI ; Kizuka, Yasuhiko/AEV-3136-2022; Taniguchi, Naoyuki/I-4182-2014;
Yamaguchi, Yoshiki/N-5246-2015
[truncated: 30,892 more rows]

## Sheet: Full DEGs List
id	logFC	AveExpr	t	P.Value	adj.P.Val	B
PVALB	-1.98547	4.24446	-3.45804	0.00273307	0.0753617	-1.50683
GOLGA8B	-1.79825	6.18523	-3.98854	0.000829357	0.0721993	-0.447938
RPH3A	-1.75059	6.85652	-5.52443	2.79497e-05	0.0599435	2.53518
SST	-1.73779	5.82541	-3.94283	0.000919257	0.0721993	-0.539342
SERPINA3	1.71816	6.43326	3.04578	0.00682658	0.0887456	-2.31608
PCSK1	-1.68981	4.35761	-4.22812	0.000483915	0.0706436	0.0302221
GOLGA8A	-1.66651	6.09713	-3.83509	0.00117162	0.0736145	-0.754823
NRN1	-1.57858	8.45025	-5.32	4.33656e-05	0.0599435	2.15349
AQP1	1.55259	5.26573	5.31263	4.40621e-05	0.0599435	2.13961
RGS4	-1.46979	8.98386	-4.30032	0.000411534	0.0706436	0.173863
NEUROD6	-1.42807	5.336	-3.71595	0.00153189	0.0738779	-0.992985
MCHR2	-1.41172	4.80462	-3.2571	0.00427886	0.0827549	-1.90382
ATP5MG	-1.40633	6.62793	-3.57325	0.00211101	0.0742752	-1.27771
S100A8	1.40246	5.89846	1.93518	0.068483	0.19922	-4.29554
SERPINI1	-1.37281	7.74895	-3.54066	0.00227118	0.0742752	-1.34261
EGR1	-1.35282	6.41563	-4.01458	0.000782152	0.0721993	-0.395897
TAC1	-1.35223	3.49184	-3.55502	0.00219915	0.0742752	-1.31401
TAF9	-1.35046	5.02892	-3.13412	0.00561921	0.0856131	-2.14453
C4B	1.34968	6.51149	3.51443	0.00240876	0.0744017	-1.39479
GABRG2	-1.31902	7.65894	-3.30159	0.00387567	0.0799763	-1.81627
GABRA1	-1.31263	6.83762	-3.42244	0.0029596	0.0754697	-1.57742
CRYM	-1.30373	6.80767	-3.30916	0.0038109	0.0797052	-1.80135
CD163	1.29971	3.8252	3.31816	0.00373528	0.0796608	-1.78361
DUSP6	-1.28978	5.4896	-4.19452	0.000521843	0.0706436	-0.0367054
GAD2	-1.28502	4.99512	-2.92265	0.0089381	0.0943994	-2.55296
TASP1	-1.24531	3.08189	-3.3156	0.00375664	0.0796608	-1.78866
NREP	-1.24347	6.80201	-3.44616	0.00280669	0.0753617	-1.5304
MDH1	-1.24333	8.08928	-4.06628	0.000696248	0.0712312	-0.292596
FAM174A	-1.2292	4.84579	-3.17183	0.00516967	0.0847565	-2.07094
HCN1	-1.22806	6.16049	-3.31334	0.0037756	0.0796608	-1.79312
GAD1	-1.22702	5.92221	-4.04425	0.000731626	0.0721993	-0.3366
EXTL2	-1.22188	5.2608	-2.9877	0.00775424	0.0913746	-2.42817
CXADR	-1.22087	4.04264	-2.24294	0.037428	0.149351	-3.79103
HTR2A	-1.21508	5.09434	-2.57426	0.0188809	0.116095	-3.20489
HIST1H4A	-1.20974	3.57067	-3.56738	0.00213904	0.0742752	-1.28941
YBX3	1.20431	5.63449	3.70081	0.00158494	0.0742142	-1.02322
GOT1	-1.20374	8.12597	-3.71082	0.00154967	0.0739271	-1.00323
NUPR1	1.20137	6.25432	4.91354	0.000105234	0.0687381	1.3778
RBM3	-1.19084	4.92812	-4.3302	0.00038487	0.0706436	0.233224
PRMT8	-1.18377	4.78658	-4.06824	0.000693187	0.0712312	-0.288683
KCNA1	-1.18069	6.78602	-2.61864	0.0171898	0.113065	-3.12363
CHCHD3	-1.17947	4.68447	-3.94011	0.000924903	0.0721993	-0.544781
ARPC1A	-1.17392	6.25431	-3.1916	0.00494816	0.084643	-2.03227
INA	-1.17151	7.78654	-3.39468	0.00314906	0.0765099	-1.63241
GPR22	-1.16424	4.62041	-2.5	0.0220678	0.121257	-3.33955
SLC25A12	-1.16221	5.74636	-3.55838	0.00218267	0.0742752	-1.30733
CX3CR1	-1.14339	6.24272	-3.79285	0.00128848	0.0736145	-0.839281
SLC17A6	-1.13906	3.99959	-2.80876	0.0114433	0.100994	-2.76934
HTR3B	-1.13579	3.80008	-3.7382	0.00145708	0.0738779	-0.948513
CAP2	-1.13502	7.9226	-4.12116	0.000615391	0.0712312	-0.183015
SLC7A2	1.12888	5.37972	3.96084	0.000882723	0.0721993	-0.503322
OR4N2	1.12697	1.33801	1.81015	0.0866274	0.22362	-4.48715
DYNLT3	-1.1262	6.95409	-3.14725	0.00545845	0.0854433	-2.11892
PCP4	-1.11149	7.20012	-4.06199	0.000702992	0.0714905	-0.301154
TAGLN3	-1.10354	8.95203	-3.08756	0.00622707	0.0877556	-2.23511
MB21D2	-1.10276	4.41445	-2.86684	0.0100915	0.0979006	-2.65935
HSPB3	-1.08831	3.37845	-3.52655	0.0023442	0.0742752	-1.37069
MAL2	-1.08751	7.25229	-3.46739	0.00267644	0.0753617	-1.48826
ATL1	-1.08522	5.94177	-3.1246	0.00573858	0.0856886	-2.16308
NAP1L5	-1.08498	7.66677	-4.04914	0.000723626	0.0721993	-0.326839
HPRT1	-1.08092	6.69921	-3.18006	0.00507625	0.0847565	-2.05484
OCIAD2	-1.07637	6.27152	-4.66338	0.00018297	0.0706436	0.890767
NECAB1	-1.07224	6.86329	-3.66185	0.00173005	0.0742752	-1.10102
CHGB	-1.06541	6.4301	-3.35052	0.00347531	0.0783781	-1.71974
EIF4A1	-1.06454	5.60184	-1.98793	0.0619	0.189346	-4.21225
ITFG1	-1.06076	6.09348	-3.35131	0.00346919	0.0783781	-1.71818
MLLT11	-1.0581	9.41123	-3.48189	0.00259094	0.0748745	-1.45947
SDAD1	-1.05673	5.21301	-2.6072	0.0176116	0.113587	-3.14463
NAP1L2	-1.05663	6.63201	-3.45645	0.00274281	0.0753617	-1.50998
CRH	-1.05625	3.21995	-2.43934	0.0250401	0.127666	-3.44822
DND1	1.05588	5.35477	2.44817	0.0245855	0.126389	-3.43249
ZNF765	1.05182	3.55183	5.90269	1.25606e-05	0.0398106	3.22499
TESPA1	-1.04982	6.8545	-3.68358	0.00164757	0.0742752	-1.05764
EIF1AX	-1.04888	6.8923	-2.88811	0.00963581	0.0960915	-2.61887
HILPDA	1.04376	4.8117	2.52504	0.0209406	0.119223	-3.29434
S100A9	1.03991	4.55959	1.91489	0.0711765	0.202819	-4.3272
SCN2A	-1.03665	6.7563	-3.30294	0.00386405	0.0798831	-1.81361
SLC32A1	-1.03606	5.00804	-3.12635	0.00571645	0.0856886	-2.15967
PSMA5	-1.03541	5.83165	-3.25395	0.00430894	0.0829233	-1.91002
PSMA4	-1.03193	5.94727	-3.06678	0.00651856	0.0879656	-2.27542
SV2B	-1.03043	7.90352	-3.23772	0.00446703	0.0831717	-1.94187
GPRASP2	-1.02735	6.53893	-3.18699	0.00499894	0.084643	-2.04128
TMEM14B	-1.02567	8.55541	-4.01298	0.000784962	0.0721993	-0.399081
GOT2	-1.02338	7.4573	-2.75979	0.0127168	0.103727	-2.86148
ATP6V1C1	-1.0225	6.67895	-3.16154	0.0052887	0.0849128	-2.09104
RCAN2	-1.0176	8.39394	-3.88727	0.00104175	0.0722121	-0.650453
ELAVL4	-1.01512	5.6206	-3.79179	0.00129155	0.0736145	-0.841392
OAT	-1.01345	7.125	-3.16483	0.00525033	0.0849128	-2.08461
SCN1A	-1.0104	5.23249	-2.82427	0.0110662	0.100373	-2.74005
SCG5	-1.00928	7.01126	-2.98697	0.00776654	0.0913746	-2.42957
ATP6V1E1	-1.00633	7.54276	-4.08058	0.000674204	0.0712312	-0.264033
FAHD2A	-1.0052	4.42962	-3.90265	0.00100629	0.0721993	-0.619695
CALY	-1.00148	6.80204	-3.98863	0.000829193	0.0721993	-0.447763
HSPB1	1.00033	7.38596	3.55621	0.00219331	0.0742752	-1.31165
SNX10	-0.998354	5.90867	-3.44434	0.00281813	0.0753617	-1.534
SMYD2	-0.997687	6.11669	-3.77024	0.00135574	0.0736145	-0.884477
QRFP	0.996946	6.43404	2.71781	0.0139154	0.105746	-2.93999
LRRC8B	-0.996345	6.14826	-3.11417	0.00587224	0.0861964	-2.18339
NAPB	-0.991527	7.84852	-2.57326	0.0189209	0.116095	-3.20672
PFN2	-0.991089	8.71209	-3.89089	0.00103329	0.0722121	-0.643217
B4GALT6	-0.990599	5.33807	-3.56992	0.00212684	0.0742752	-1.28434
ARF4	-0.98998	5.79007	-2.74894	0.0130168	0.104034	-2.88182
EIF4H	-0.98958	5.06281	-3.21917	0.00465485	0.0840134	-1.97828
RPF2	-0.981688	4.61184	-2.42204	0.025954	0.129222	-3.47898
PDP1	-0.981191	7.57008	-3.17831	0.005096	0.0847565	-2.05827
CBLN4	-0.978829	5.29529	-3.20989	0.00475156	0.084643	-1.99645
CAMK1G	-0.975202	6.12413	-3.43126	0.00290184	0.0753617	-1.55995
ELMOD1	-0.974249	6.36581	-2.80682	0.0114914	0.100994	-2.77301
CHST6	0.974186	4.80444	5.24573	5.09274e-05	0.0599435	2.01335
GDA	-0.974155	6.01498	-2.88517	0.00969763	0.0963692	-2.62448
NEFL	-0.971894	8.55603	-3.41573	0.00300433	0.0756022	-1.59072
PSMC2	-0.970105	5.78835	-3.56802	0.00213594	0.0742752	-1.28813
PFDN4	-0.969735	5.18608	-2.71156	0.0141028	0.106	-2.95164
OR2J3	0.968773	2.58034	3.44897	0.00278907	0.0753617	-1.52481
NIPAL2	-0.966167	4.81508	-3.3481	0.00349408	0.0783781	-1.72451
GLRB	-0.964351	4.90598	-3.3791	0.00326054	0.0774861	-1.66324
C7ORF61	0.963682	4.52268	3.80691	0.00124835	0.0736145	-0.81117
FARSB	-0.962595	5.9634	-3.90873	0.000992601	0.0721993	-0.607527
ATP1A1	-0.961791	8.8493	-3.65658	0.00175067	0.0742752	-1.11154
CPN1	0.961074	4.55933	2.24756	0.0370811	0.148618	-3.78314
THAP3	0.960244	2.66313	5.94875	1.14087e-05	0.0398106	3.30744
ITPKB	0.958507	6.81357	3.3243	0.00368453	0.0795969	-1.7715
MT1A	0.958164	7.60689	3.2452	0.00439344	0.0831148	-1.92719
GPR158	-0.958088	5.51303	-3.03122	0.00704851	0.0888439	-2.34424
ABRACL	-0.957668	4.23507	-2.48537	0.0227527	0.122864	-3.36587
UBE2T	-0.956709	3.96508	-2.51937	0.021191	0.119851	-3.30459
SLC25A33	-0.955291	6.37069	-1.7298	0.100397	0.24091	-4.60574
NCALD	-0.955078	6.90074	-3.60244	0.00197709	0.0742752	-1.21953
TAFA1	-0.948003	4.46946	-3.24846	0.00436179	0.0829881	-1.9208
ADCYAP1	-0.946467	4.32985	-4.26532	0.000445154	0.0706436	0.104253
HOMER1	-0.946222	5.6541	-5.41326	3.54705e-05	0.0599435	2.32835
EIF5A2	-0.941143	4.2954	-3.26108	0.00424111	0.0825833	-1.89599
PAK1	-0.94104	7.34624	-3.30697	0.00382955	0.0797114	-1.80567
NPTX2	-0.939838	5.90713	-4.9698	9.29926e-05	0.0655637	1.4864
ATP1B1	-0.939325	8.93943	-3.65316	0.00176419	0.0742752	-1.11837
POPDC3	-0.934343	4.91888	-2.49243	0.0224198	0.12192	-3.35318
LOC100134868	0.933995	1.77428	2.2481	0.0370403	0.148618	-3.78221
BNIP3	-0.932742	7.05418	-1.77108	0.0931033	0.231369	-4.54528
SYT2	-0.932396	5.13097	-2.5513	0.0198167	0.117305	-3.24671
GUCY1B1	-0.931385	6.82049	-3.41202	0.00302935	0.0756022	-1.59807
MT1L	0.927174	5.22004	1.73139	0.100107	0.240605	-4.60342
CIRBP	-0.926878	8.65182	-3.53411	0.00230477	0.0742752	-1.35564
FAM223A	0.924719	1.07427	2.957	0.00829267	0.0927143	-2.48716
TRAPPC6B	-0.924313	6.09729	-3.13343	0.00562773	0.0856131	-2.14587
VSNL1	-0.922573	10.2567	-3.23631	0.00448108	0.0831717	-1.94465
GOLT1B	-0.922351	4.13943	-3.48745	0.00255888	0.0748745	-1.44842
OR2L13	-0.921851	4.2842	-3.43948	0.00284892	0.0753617	-1.54364
PLK2	-0.919638	5.39326	-2.91515	0.00908538	0.0945448	-2.5673
NUAK1	-0.918401	6.39696	-3.32144	0.00370809	0.0796608	-1.77715
SUB1	-0.918286	6.47534	-4.6425	0.000191657	0.0706436	0.849836
MRVI1	0.916409	6.1339	3.42701	0.00292953	0.0753617	-1.56837
HIST1H3C	0.916203	3.13504	2.30002	0.0333413	0.142773	-3.69291
FBXO16	-0.91405	4.67637	-3.51434	0.00240924	0.0744017	-1.39497
LYPLA2	0.91239	7.38685	2.10685	0.0490962	0.168978	-4.01949
NRXN3	-0.910537	6.78217	-4.08829	0.000662609	0.0712312	-0.248633
SH3PXD2B	0.909569	4.29059	3.23748	0.00446941	0.0831717	-1.94235
LDB2	-0.909339	6.44994	-3.77426	0.00134352	0.0736145	-0.87644
ATP2B1	-0.908314	7.72349	-3.45762	0.00273562	0.0753617	-1.50766
SYT13	-0.908112	6.428	-3.06213	0.00658562	0.0881499	-2.28443
OXR1	-0.907754	5.82944	-3.58764	0.00204391	0.0742752	-1.24904
MYSM1	-0.906597	4.8481	-3.62895	0.0018628	0.0742752	-1.16666
KIF1C	0.90619	6.33152	2.66493	0.0155793	0.109468	-3.03824
SUMO2	-0.905576	4.28077	-2.3428	0.0305533	0.13766	-3.61853
RASL12	0.905216	4.44901	4.35744	0.000362091	0.0706436	0.287273
NDUFB3	0.9014	2.54403	2.58599	0.0184194	0.115473	-3.18348
CD200	-0.900964	6.50884	-3.17325	0.00515338	0.0847565	-2.06816
CALB1	-0.900408	4.27521	-2.21901	0.0392749	0.152354	-3.83177
PRY	0.899179	2.90168	1.16995	0.256946	0.419364	-5.31658
RCN1	-0.896853	4.1789	-1.27239	0.219072	0.38003	-5.20304
BZW1	-0.896554	4.29296	-2.66792	0.0154803	0.109076	-3.0327
C3ORF14	-0.896529	3.99574	-2.46816	0.0235842	0.124514	-3.39675
NEFH	-0.8961	5.0352	-2.71962	0.0138614	0.105746	-2.93661
KLHDC2	-0.895085	6.17862	-3.2589	0.00426173	0.082622	-1.90027
ZYG11B	-0.893701	6.04173	-3.16338	0.00526721	0.0849128	-2.08745
CCL4	-0.893242	2.04762	-1.4052	0.176612	0.332369	-5.04424
RBMY1F	0.890611	2.49219	2.30809	0.0327983	0.141842	-3.67894
PAM	-0.890607	5.79296	-3.26066	0.00424516	0.0825833	-1.89683
SYT4	-0.889675	8.07618	-2.70297	0.0143645	0.106201	-2.96765
CSRNP3	-0.889346	6.80643	-3.43373	0.0028858	0.0753617	-1.55504
NSF	-0.887856	7.95734	-2.96711	0.0081114	0.0926956	-2.46775
NPNT	0.887457	3.70263	3.12769	0.00569958	0.0856886	-2.15706
B3GALT2	-0.885288	5.20453	-3.01738	0.00726587	0.0898521	-2.37097
OR2H2	0.885174	3.13392	3.43642	0.00286854	0.0753617	-1.54972
SV2A	-0.884863	7.13276	-2.65127	0.016039	0.11019	-3.0635
PDE1A	-0.881221	5.35046	-2.397	0.0273325	0.132004	-3.52332
ETS2	-0.87916	7.16632	-5.0977	7.02793e-05	0.0655637	1.73186
PGM2L1	-0.878231	6.16366	-2.21973	0.0392178	0.152271	-3.83054
SCAMP1	-0.877553	6.67967	-3.56698	0.00214094	0.0742752	-1.2902
ATP6V1B2	-0.877376	8.85597	-3.59837	0.00199525	0.0742752	-1.22765
NUDT11	-0.876989	5.90862	-2.13441	0.0464945	0.164734	-3.97387
DIRAS2	-0.876053	7.68515	-2.38348	0.0281053	0.133439	-3.54719
GEM	0.875149	4.50687	2.2973	0.0335265	0.14314	-3.69762
NELL2	-0.870042	7.64524	-2.46038	0.0239689	0.125194	-3.41066
HGSNAT	-0.869698	6.59805	-3.0191	0.00723856	0.0897972	-2.36765
NKRF	-0.868693	4.62946	-2.43386	0.0253264	0.128088	-3.45798
ANXA6	-0.86358	7.57874	-3.9183	0.00097145	0.0721993	-0.588394
UBLCP1	-0.862786	4.96366	-3.64825	0.00178375	0.0742752	-1.12816
RASGRF1	-0.862143	5.26143	-4.46031	0.000287652	0.0706436	0.491015
STAT4	-0.861563	4.06789	-3.55763	0.00218634	0.0742752	-1.30882
TRIM37	-0.861208	6.52776	-3.59984	0.0019887	0.0742752	-1.22473
MRPL3	-0.860747	6.70264	-2.95902	0.00825612	0.0927143	-2.48328
GPRASP1	-0.859144	6.76765	-4.05326	0.000716945	0.0721993	-0.318602
KRT222	-0.858736	3.79267	-2.91541	0.00908021	0.0945448	-2.5668
QPCT	-0.858005	4.18972	-3.05463	0.00669513	0.088578	-2.29896
FKBP5	0.856436	5.79983	3.08297	0.00629028	0.0877846	-2.24401
BAG5	-0.8561	4.90695	-3.13447	0.00561487	0.0856131	-2.14385
HLA-DMB	-0.856022	5.0912	-3.12549	0.00572734	0.0856886	-2.16135
STX3	0.85419	1.90511	3.97333	0.000858251	0.0721993	-0.478352
CDK11A	0.854134	3.41261	2.653	0.0159799	0.110006	-3.06029
PPME1	-0.853615	6.86019	-3.35668	0.00342784	0.0783512	-1.70756
SLC14A1	0.852217	6.44311	1.70299	0.105394	0.247533	-4.64446
HPCA	-0.851858	7.94465	-3.8948	0.00102423	0.0721993	-0.635392
DCLK1	-0.850162	7.47363	-3.38518	0.00321657	0.0770432	-1.65121
FDXACB1	0.849756	10.1259	3.79056	0.00129515	0.0736145	-0.843864
CCDC144B	-0.849036	4.65019	-1.28506	0.214706	0.374754	-5.18845
TGFB3	0.848685	5.40822	2.19253	0.0414162	0.156143	-3.87659
IPCEF1	-0.847908	6.08896	-3.11038	0.00592154	0.0865708	-2.19076
GNG3	-0.84775	8.67544	-3.80042	0.00126672	0.0736145	-0.824147
CARTPT	-0.846983	4.00632	-2.7258	0.0136793	0.105491	-2.92509
MGC34796	0.84566	3.28276	3.12394	0.00574688	0.0856886	-2.16435
PARD3	0.843705	5.30068	4.16943	0.000552113	0.0706436	-0.0867295
MGST3	-0.84283	8.64546	-3.40617	0.00306925	0.0758377	-1.60967
TAS2R39	0.842691	2.13297	3.10101	0.00604517	0.0867993	-2.20898
ITGB4	0.842249	5.5141	2.39747	0.027306	0.131969	-3.52249
KIAA0232	-0.83933	4.60264	-1.83758	0.0823209	0.218092	-4.44585
ATP6V1D	-0.838835	6.30827	-3.18038	0.00507267	0.0847565	-2.05422
NDUFA4	-0.83803	4.40374	-3.38458	0.00322091	0.0770432	-1.6524
CAMK4	-0.836176	6.35832	-3.73596	0.00146447	0.0738779	-0.953003
TOMM20	-0.835578	5.05312	-2.96517	0.00814592	0.0926956	-2.47148
PLCB1	-0.835491	6.67526	-4.41986	0.000314872	0.0706436	0.411
TMEM161B	-0.834082	4.96483	-2.87682	0.0098752	0.0974495	-2.64038
TXNDC9	-0.83363	3.64989	-2.92666	0.00886032	0.0940324	-2.54529
GGH	-0.833244	3.2783	-2.82249	0.0111089	0.100373	-2.74341
RGS7	-0.833079	5.67069	-4.17739	0.000542328	0.0706436	-0.0708639
RBFOX1	-0.833059	7.14445	-3.354	0.00344845	0.0783627	-1.71287
SUDS3	-0.832322	5.65424	-2.90931	0.00920156	0.0947832	-2.57844
SLC16A14	-0.831873	4.59598	-4.30449	0.000407705	0.0706436	0.182148
TRIP10	0.831525	4.27018	3.71291	0.0015424	0.0738779	-0.999058
DNAJC19	-0.831291	4.10727	-2.53213	0.0206312	0.118716	-3.28149
MLIP	-0.831054	5.71365	-4.24879	0.000461974	0.0706436	0.0713702
ANP32B	0.830835	5.74147	2.46844	0.0235705	0.124509	-3.39625
SCN8A	-0.829741	6.28864	-3.63327	0.00184483	0.0742752	-1.15806
ANKRD40	0.829494	7.59978	3.06708	0.00651428	0.0879656	-2.27484
KCNIP4	-0.828651	5.43373	-2.86394	0.010155	0.0979006	-2.66485
DHRS11	-0.825963	5.55988	-5.28233	4.70462e-05	0.0599435	2.0825
GFRA2	-0.82445	4.81456	-2.76974	0.0124473	0.103066	-2.84279
SNAP25	-0.823904	9.61599	-3.19684	0.00489104	0.084643	-2.02201
NAP1L3	-0.823694	7.71307	-2.86766	0.0100735	0.0979006	-2.65779
KCNV1	-0.822043	5.51511	-3.43554	0.00287416	0.0753617	-1.55146
SLPI	0.821798	2.5319	2.21856	0.0393101	0.152386	-3.83253
CPNE4	-0.821327	4.71992	-2.41611	0.0262745	0.12979	-3.4895
TUBA4A	-0.820496	8.4734	-2.37142	0.0288114	0.134952	-3.56841
HVCN1	0.819907	3.64459	4.83621	0.000124788	0.0706436	1.22796
MET	-0.818999	4.09049	-2.95601	0.00831058	0.0927143	-2.48906
HBB	-0.818945	7.91054	-1.43019	0.169416	0.32497	-5.01295
UGT2B28	0.818245	1.54662	4.67649	0.000177719	0.0706436	0.916455
GLIPR1	-0.818225	4.8088	-2.94583	0.00849746	0.0927572	-2.50859
MAPK9	-0.817707	7.03941	-3.30692	0.00382997	0.0797114	-1.80577
MID1IP1	0.817578	6.58737	2.95828	0.00826955	0.0927143	-2.48471
VDAC3	-0.816746	8.06391	-2.9526	0.00837267	0.0927143	-2.4956
MEF2C	-0.816581	8.14503	-3.41448	0.00301273	0.0756022	-1.59319
KLF15	0.816484	5.13453	2.4332	0.0253611	0.128187	-3.45916
TUBA1C	0.815912	4.67498	3.49853	0.00249614	0.0745025	-1.4264
LGI2	-0.815897	3.66106	-3.49644	0.00250784	0.0745896	-1.43055
LRRC40	-0.814426	4.07324	-3.12432	0.00574214	0.0856886	-2.16363
FOXO4	0.813261	6.81923	2.71767	0.0139196	0.105746	-2.94026
OR10G8	0.813234	2.92295	3.08943	0.00620146	0.0877556	-2.23148
NRSN1	-0.813171	6.77309	-3.97448	0.000856032	0.0721993	-0.476053
NDRG3	-0.811898	5.95946	-2.99349	0.00765651	0.0913746	-2.41702
SLC35A1	-0.811335	4.49705	-3.14644	0.00546832	0.0854433	-2.12052
PGAM2	0.811002	4.91436	2.69559	0.0145926	0.106703	-2.98136
STS	-0.810972	5.43693	-4.15807	0.000566382	0.0706436	-0.109369
YWHAH	-0.810685	9.67638	-2.5328	0.0206026	0.118716	-3.2803
VAMP1	-0.810196	6.4124	-2.84264	0.0106348	0.0994004	-2.70526
HS6ST3	-0.809989	6.36602	-3.48595	0.00256748	0.0748745	-1.4514
LYRM9	-0.809304	4.30002	-1.99105	0.0615294	0.188701	-4.20729
ATRNL1	-0.809283	7.89652	-3.42157	0.00296536	0.0755034	-1.57915
CNTNAP2	-0.808885	6.33258	-3.42436	0.00294696	0.0754697	-1.57363
GMPR	0.807937	4.68374	2.56748	0.0191528	0.116358	-3.21725
NEU4	0.807931	4.08139	2.59442	0.018094	0.114675	-3.16804
NRIP3	-0.807674	5.49051	-2.90479	0.00929249	0.0949852	-2.58707
WASF1	-0.807105	6.48173	-2.82003	0.0111679	0.100405	-2.74805
TRAPPC4	-0.806696	6.00946	-3.0744	0.00641015	0.0878874	-2.26064
CNR1	-0.805838	4.77776	-2.16194	0.044022	0.16016	-3.92797
KCNK1	-0.805256	6.47208	-2.46188	0.0238942	0.125039	-3.40798
GTF2H5	-0.805135	4.05541	-2.25288	0.0366847	0.148375	-3.77404
PVRIG	0.804857	3.01465	2.73008	0.0135542	0.105295	-2.91709
RTN3	-0.804541	7.64082	-3.34232	0.00353944	0.0785111	-1.73593
SMIM19	-0.80383	6.07414	-2.91987	0.00899235	0.0944158	-2.55827
SCG2	-0.803598	4.84446	-2.35038	0.0300826	0.137179	-3.60528
SLC9A6	-0.803007	6.08073	-2.90817	0.00922447	0.0947832	-2.58062
TRGV3	0.802529	2.22098	3.45687	0.00274023	0.0753617	-1.50915
PRPS1	-0.802268	6.3354	-3.63776	0.00182629	0.0742752	-1.14909
NETO1	-0.802235	4.57393	-3.02577	0.00713331	0.089538	-2.35477
ATP6V1A	-0.801924	7.67894	-2.89561	0.00948004	0.0956311	-2.60459
KYAT3	-0.801449	4.08513	-3.41947	0.00297934	0.0755197	-1.58332
CDH8	-0.801072	5.4087	-2.44926	0.0245295	0.126274	-3.43053
CYP2A13	0.800843	2.93015	3.17821	0.00509709	0.0847565	-2.05846
PRKCE	-0.799166	7.31953	-3.80265	0.00126036	0.0736145	-0.819676
CD44	0.798627	3.62446	4.98335	9.02669e-05	0.0655637	1.5125
LONRF2	-0.798497	7.33126	-2.89922	0.00940593	0.0954421	-2.59771
SEZ6L2	-0.798345	6.48161	-3.60822	0.00195159	0.0742752	-1.208
MPPED2	-0.798031	5.16418	-3.35409	0.00344774	0.0783627	-1.71269
SAMD4A	0.797876	4.95376	4.9821	9.05159e-05	0.0655637	1.51008
PSMA3	-0.797595	5.61815	-2.75344	0.0128915	0.103965	-2.87338
AEBP1	0.796553	5.55755	2.37185	0.0287856	0.134934	-3.56764
NETO2	-0.79612	5.1879	-2.93846	0.00863525	0.0931132	-2.52271
KIF3A	-0.79603	6.01023	-3.62992	0.00185877	0.0742752	-1.16474
TRIM36	-0.795776	4.07931	-3.07366	0.00642057	0.0878874	-2.26207
PGRMC1	-0.79556	7.63133	-3.01649	0.00727998	0.0898521	-2.37267
SLC4A10	-0.795145	7.11425	-3.02351	0.00716884	0.089572	-2.35914
SCOC	-0.794895	4.93568	-2.48175	0.0229254	0.123287	-3.37238
DDT	-0.793727	6.94161	-3.17292	0.00515713	0.0847565	-2.0688
FAR2	-0.792324	4.78764	-3.0849	0.00626364	0.0877846	-2.24027
ZNRD2	-0.792055	6.09852	-5.1981	5.64739e-05	0.0599435	1.9231
CISD1	-0.791714	6.92603	-2.47995	0.0230114	0.123494	-3.3756
GABRD	-0.791311	6.39948	-3.65923	0.00174026	0.0742752	-1.10624
CREG2	-0.791285	6.80362	-2.7128	0.0140653	0.106	-2.94933
MT1IP	0.791056	3.42942	2.0455	0.0553676	0.179237	-4.11978
GABRA4	-0.790995	6.46955	-3.19598	0.0049004	0.084643	-2.0237
SLC25A36	-0.790491	4.60797	-3.01102	0.00736799	0.0903384	-2.38324
ERLEC1	-0.789472	5.35588	-3.0502	0.00676059	0.088578	-2.30753
PREPL	-0.78876	7.922	-3.13636	0.00559148	0.0856131	-2.14017
NIPSNAP3B	-0.788127	3.73385	-2.22114	0.0391075	0.152087	-3.82816
GAP43	-0.788007	8.68154	-3.93306	0.000939689	0.0721993	-0.558869
PTH2R	-0.787647	3.63106	-3.0479	0.00679494	0.0886317	-2.31199
GOLGA6L1	0.787461	1.75067	3.50085	0.00248318	0.0744213	-1.42179
ANKRD49	0.786949	5.18381	3.43211	0.00289632	0.0753617	-1.55827
DLD	-0.78685	6.72668	-3.69122	0.00161952	0.0742752	-1.04239
CLVS1	-0.785972	5.01804	-2.80516	0.0115325	0.100994	-2.77613
SCG3	-0.785748	5.87562	-3.53568	0.00229668	0.0742752	-1.35252
TM2D3	-0.785579	6.36929	-3.58711	0.00204633	0.0742752	-1.25009
ELAVL2	-0.78468	5.30076	-2.5183	0.0212386	0.119872	-3.30653
NEGR1	-0.784617	6.64809	-3.08916	0.00620512	0.0877556	-2.232
LANCL1	-0.783164	7.17089	-3.53106	0.0023206	0.0742752	-1.36171
PNMA2	-0.783065	8.52349	-2.82705	0.0109999	0.10032	-2.73479
ACTR3B	-0.783057	6.69611	-3.1539	0.00537886	0.085373	-2.10596
RAB3C	-0.781618	6.98613	-2.4552	0.0242288	0.125826	-3.41993
CALM2	-0.781349	9.80549	-2.02079	0.0580908	0.183162	-4.15966
PCMT1	-0.780751	7.32226	-3.03921	0.00692585	0.0887456	-2.32879
CYP2A6	0.780309	2.10293	1.38173	0.183595	0.339837	-5.07323
SNAP91	-0.779573	9.25448	-2.64137	0.01638	0.111006	-3.08176
MYORG	0.779273	6.0836	2.93398	0.00871994	0.0934326	-2.53127
PRELP	0.77916	5.34708	3.08243	0.00629784	0.0877846	-2.24507
ZCCHC24	0.779126	7.7343	2.60044	0.0178653	0.11402	-3.15703
PYY	0.778667	4.34216	2.85237	0.0104131	0.0987409	-2.68682
SPCS1	-0.777842	6.81956	-3.71863	0.00152268	0.0738779	-0.98763
SERPINF1	-0.777725	5.82264	-3.12273	0.00576234	0.0856933	-2.16672
HMGCR	-0.777589	5.89056	-2.37815	0.0284151	0.134293	-3.55656
ZNF701	0.777372	2.91424	3.64865	0.00178216	0.0742752	-1.12737
ALOX12	0.776874	3.26401	2.85358	0.0103858	0.0987026	-2.68452
BTF3L4	-0.776654	7.48422	-2.84395	0.0106048	0.0993403	-2.70279
RAB18	-0.775089	6.33301	-2.40342	0.0269727	0.131362	-3.51198
PCSK2	-0.774757	6.26948	-2.71115	0.0141153	0.106	-2.95241
NOVA1	-0.774392	5.85946	-3.98384	0.00083819	0.0721993	-0.457346
HLA-DRB1	0.774214	2.61442	0.9879	0.336009	0.497511	-5.49799
TMEM126A	-0.773915	4.7673	-1.94079	0.0677545	0.198328	-4.28675
TCEAL7	-0.773513	7.20184	-3.59746	0.00199932	0.0742752	-1.22946
FH	-0.772897	4.74815	-2.98773	0.00775364	0.0913746	-2.42811
PREP	-0.772854	5.40687	-4.08667	0.000665031	0.0712312	-0.251872
HIPK2	0.772823	8.18252	2.31056	0.0326333	0.141527	-3.67465
ELOVL4	-0.772038	4.81852	-2.37024	0.0288813	0.13505	-3.57048
LAMP5	-0.771862	6.58047	-1.81156	0.0864015	0.223409	-4.48504
C17ORF75	-0.770789	5.50424	-2.99732	0.00759259	0.0912759	-2.40965
DLG3	-0.770658	5.2677	-3.36636	0.00335463	0.0781337	-1.68844
NDUFB6	-0.770519	4.95601	-2.71998	0.0138508	0.105746	-2.93594
ARV1	-0.76946	4.86386	-3.31312	0.00377747	0.0796608	-1.79355
PRKCB	-0.768507	8.27696	-2.93077	0.00878128	0.0936762	-2.53743
ACTR10	-0.768051	5.32575	-3.13304	0.00563258	0.0856131	-2.14663
HMGN1	0.767463	4.05278	1.84604	0.0810313	0.216746	-4.43303
MYCL	0.766875	4.34736	3.61906	0.00190467	0.0742752	-1.1864
ACACB	0.766529	5.113	3.41867	0.00298464	0.0755411	-1.58489
CFAP20	-0.765995	6.10159	-3.30843	0.00381708	0.0797114	-1.80279
SLC38A1	-0.765213	6.20561	-3.13285	0.00563499	0.0856131	-2.14701
MOCS3	-0.764339	3.14761	-2.613	0.0173965	0.113387	-3.13399
EFHD1	0.764246	7.76341	2.45302	0.0243389	0.126059	-3.42383
KIAA1549L	-0.764181	7.81307	-2.55777	0.0195488	0.116712	-3.23495
RIT2	-0.762837	5.27507	-2.42187	0.0259632	0.12923	-3.47929
FBXW7	-0.761587	6.61392	-3.9194	0.000969042	0.0721993	-0.58619
SYNPR	-0.761548	7.01603	-2.13497	0.0464428	0.164717	-3.97294
NEFM	-0.761499	8.56963	-2.67448	0.0152653	0.108363	-3.02055
RLIM	-0.761183	5.98143	-3.13368	0.00562469	0.0856131	-2.1454
NDUFA5	-0.760812	5.61044	-2.89982	0.00939368	0.0954421	-2.59656
GPR19	-0.760767	5.06082	-2.06408	0.0533954	0.176217	-4.08958
INIP	-0.760389	5.16116	-3.41193	0.00302995	0.0756022	-1.59825
GNG2	-0.760348	7.8326	-2.47033	0.0234775	0.124405	-3.39285
SYNJ1	-0.76032	6.36429	-2.87408	0.00993393	0.0976977	-2.64557
ANO3	-0.759387	4.80739	-2.54136	0.0202354	0.118014	-3.26477
FAM215A	0.759315	4.31908	2.90646	0.00925893	0.0947832	-2.58389
SLC35B1	-0.759126	6.05487	-3.70129	0.00158325	0.0742142	-1.02227
NOP58	-0.758431	4.93791	-3.57183	0.00211775	0.0742752	-1.28053
MAP4K4	0.75791	6.96015	2.4981	0.0221556	0.121285	-3.34297
DDX1	-0.757706	6.34415	-3.43763	0.00286078	0.0753617	-1.54732
DMXL2	-0.757495	5.58893	-3.18445	0.00502719	0.0847565	-2.04626
TMEM163	-0.757243	4.84519	-3.21015	0.00474886	0.084643	-1.99595
MTX2	-0.755681	5.17131	-2.71405	0.0140278	0.106	-2.947
HAPLN4	-0.755672	6.24543	-3.63179	0.00185097	0.0742752	-1.16101
ABCE1	-0.754345	4.64049	-2.60643	0.01764	0.11359	-3.14603
OTUB1	-0.754099	7.67282	-4.49456	0.000266471	0.0706436	0.558671
TIMM23	-0.754083	6.34374	-2.70027	0.0144476	0.10641	-2.97266
GSTA4	-0.753993	6.20053	-3.71237	0.00154429	0.0738779	-1.00014
SLN	-0.752292	2.61571	-2.87377	0.00994062	0.0976977	-2.64616
SLC4A8	-0.751829	5.72956	-2.91993	0.00899126	0.0944158	-2.55816
DDIT4L	0.750128	5.01868	2.23702	0.0378772	0.150025	-3.80113
WDR61	-0.750027	4.2371	-2.75228	0.0129237	0.103971	-2.87556
POP7	-0.749615	6.71368	-3.10324	0.00601548	0.0867993	-2.20464
RAB27B	-0.749599	4.99891	-2.20151	0.0406778	0.154726	-3.86141
PDK3	-0.749534	4.57173	-2.5819	0.018579	0.1157	-3.19094
SPANXD	0.749144	2.2944	2.43386	0.0253264	0.128088	-3.45798
ZMAT4	-0.749077	5.75168	-3.48729	0.00255979	0.0748745	-1.44874
KITLG	-0.748989	4.82575	-3.77258	0.00134861	0.0736145	-0.879796
MMP23B	-0.748697	1.83912	-1.40227	0.177474	0.333263	-5.04789
SCAI	-0.747066	5.19566	-3.24826	0.00436368	0.0829881	-1.92118
DPP10	-0.746672	5.23307	-3.31803	0.00373635	0.0796608	-1.78387
POLR3F	-0.746548	3.56567	-3.09262	0.00615805	0.0876429	-2.22529
PTP4A1	-0.746477	6.23886	-3.35255	0.00345962	0.0783781	-1.71574
UBE2V2	-0.746321	6.52696	-3.78485	0.00131188	0.0736145	-0.855268
CASP7	0.745214	4.0193	4.7954	0.000136562	0.0706436	1.14861
TMBIM1	0.744686	7.26173	2.69355	0.0146566	0.106899	-2.98516
RAB1A	-0.743863	6.96788	-2.93558	0.00868966	0.0932848	-2.52822
PNOC	-0.743398	4.04917	-3.19366	0.00492569	0.084643	-2.02825
SUZ12P1	0.74177	6.55001	2.18802	0.0417908	0.156639	-3.88418
SPRYD7	-0.740014	6.2428	-3.70248	0.00157902	0.0742142	-1.01989
MAD2L1	-0.739982	3.90899	-2.37264	0.0287393	0.134782	-3.56626
SYT1	-0.739572	9.62756	-2.42816	0.0256273	0.128538	-3.46812
SLC25A14	-0.738839	4.82965	-2.71787	0.0139136	0.105746	-2.93988
HIST1H2AL	0.738276	4.99151	2.25567	0.0364784	0.148019	-3.76926
MORF4L2	-0.737566	7.74697	-3.08653	0.00624116	0.0877846	-2.2371
CACNA2D1	-0.735994	5.5735	-2.54526	0.02007	0.117654	-3.25768
OR7D4	0.735658	2.79513	3.51517	0.00240474	0.0744017	-1.39331
SLC6A15	-0.735097	5.29103	-2.25487	0.0365378	0.14806	-3.77064
FAM81A	-0.734508	5.26173	-3.2745	0.00411646	0.0819577	-1.8696
GTF2B	-0.734387	5.95819	-2.35016	0.0300965	0.137179	-3.60568
SLC25A46	-0.734232	5.83844	-4.34941	0.00036866	0.0706436	0.271347
GLCE	-0.733737	5.14222	-3.75627	0.00139905	0.0736911	-0.912411
EPHA4	-0.733594	7.40564	-2.82531	0.0110412	0.100344	-2.73807
CHMP5	-0.733085	6.39022	-2.84741	0.0105257	0.0991444	-2.69623
BEND6	-0.732689	4.5783	-2.90916	0.00920457	0.0947832	-2.57873
PTS	-0.73175	5.82925	-3.29568	0.00392703	0.0805469	-1.82792
PDK4	0.731503	5.67298	2.20371	0.0404996	0.154706	-3.85771
UQCRC2	-0.731345	7.92588	-3.85241	0.00112679	0.0736145	-0.720166
LOC100129503	0.730738	3.8521	3.2223	0.00462256	0.0840134	-1.97213
MRPL21	-0.730707	5.6455	-3.12639	0.00571593	0.0856886	-2.15959
BTBD11	-0.729846	3.60167	-2.50722	0.0217372	0.121083	-3.32654
DNAJC6	-0.729481	7.30832	-2.76725	0.0125143	0.10325	-2.84748
PTPN5	-0.727809	7.64707	-3.84411	0.00114805	0.0736145	-0.736766
RANBP3L	0.727538	6.36756	1.69847	0.106257	0.248835	-4.65094
ADO	-0.727442	5.33272	-3.43456	0.00288049	0.0753617	-1.55341
ZNF195	-0.727151	3.87062	-3.53112	0.0023203	0.0742752	-1.3616
SLC1A1	-0.727135	5.45737	-3.22043	0.00464179	0.0840134	-1.97579
KCND2	-0.726195	4.62288	-2.60433	0.0177189	0.113672	-3.1499
KCNQ5	-0.726036	6.2385	-3.0665	0.0065226	0.0879656	-2.27596
RGS2	-0.725502	5.71987	-2.30793	0.0328089	0.141852	-3.67922
GSTM1	0.725473	4.80355	1.4257	0.170691	0.326483	-5.0186
NDUFA9	-0.725242	6.94114	-4.45644	0.000290149	0.0706436	0.483368
FAM86C1	-0.725114	2.83002	-2.50891	0.0216604	0.120807	-3.32349
PNMT	0.724789	3.82116	2.31356	0.0324346	0.141096	-3.66945
FBXO28	-0.724487	5.5035	-3.04049	0.00690639	0.0887456	-2.32631
ZBTB12	0.724036	5.60295	2.42438	0.025829	0.129016	-3.47484
BOK	0.723931	6.06256	3.19706	0.00488867	0.084643	-2.02158
RAB39B	-0.723855	4.5107	-2.59725	0.0179862	0.114377	-3.16287
GPR31	0.723518	2.70787	1.97137	0.0639027	0.191967	-4.23855
C5ORF22	-0.722953	3.95165	-2.84863	0.0104978	0.0990588	-2.69391
FBXO9	-0.722315	5.53045	-3.83747	0.00116535	0.0736145	-0.750052
CACNG2	-0.722302	5.57207	-2.59846	0.0179402	0.114258	-3.16065
NELL1	-0.721606	4.7555	-2.82846	0.0109664	0.10032	-2.73212
LRRTM4	-0.721566	6.22949	-3.55739	0.00218753	0.0742752	-1.30931
PEX11B	-0.721427	6.11673	-2.86276	0.0101812	0.0979644	-2.6671
THOC7	-0.720994	5.11885	-2.44101	0.0249534	0.127454	-3.44525
RWDD2B	-0.719328	3.97906	-2.26741	0.0356227	0.146802	-3.74913
COG6	-0.718972	5.13871	-2.98084	0.00787147	0.0917187	-2.44136
MAPK6	-0.718203	5.64913	-3.34243	0.00353859	0.0785111	-1.73572
TCEAL2	-0.717253	8.43746	-4.34184	0.000374965	0.0706436	0.256323
CD22	0.717101	3.78918	3.00645	0.00744213	0.0908624	-2.39205
CHL1	-0.717048	6.96657	-3.12899	0.00568321	0.0856886	-2.15453
DDX25	-0.716669	5.64803	-3.31716	0.00374355	0.0796608	-1.78557
FLRT3	-0.716599	4.92255	-1.81441	0.0859467	0.223049	-4.48077
ALKBH6	-0.716473	5.70721	-4.40518	0.000325388	0.0706436	0.381918
EGR3	-0.715977	5.30786	-2.98725	0.00776173	0.0913746	-2.42902
CACNG3	-0.715962	6.23244	-3.34948	0.00348339	0.0783781	-1.7218
VTA1	-0.714597	4.94897	-2.95359	0.00835462	0.0927143	-2.4937
NDUFAB1	-0.714469	7.41061	-3.40956	0.00304609	0.0756311	-1.60295
MRPL30	-0.714033	4.75924	-3.03478	0.00699362	0.0888352	-2.33736
AMPH	-0.713647	6.64948	-2.35931	0.0295368	0.1361	-3.58965
COX6C	-0.713594	10.0929	-4.72839	0.000158396	0.0706436	1.01795
CHML	-0.713275	3.90605	-2.62601	0.016923	0.112451	-3.11006
PTPRO	-0.712883	4.37548	-2.2958	0.0336285	0.143387	-3.7002
TRUB1	-0.711775	4.57498	-3.17768	0.00510307	0.0847565	-2.05949
SLC44A5	-0.71152	3.7085	-3.35802	0.00341764	0.0783145	-1.70492
DPM1	-0.710804	4.70475	-2.82524	0.011043	0.100344	-2.73821
AGK	-0.709968	5.12557	-3.78883	0.0013002	0.0736145	-0.847323
BSCL2	-0.70965	7.61951	-3.80963	0.00124073	0.0736145	-0.805735
SLC35B4	-0.709646	5.01208	-3.04025	0.00691007	0.0887456	-2.32678
ITGB8	0.709052	6.79409	2.80586	0.0115153	0.100994	-2.77482
CHRM4	-0.709025	3.61179	-2.70676	0.0142483	0.106	-2.96058
TSHZ3	-0.708429	4.67045	-2.37543	0.0285749	0.134527	-3.56136
GHRH	0.708345	3.16036	4.31376	0.000399316	0.0706436	0.200572
UTP4	-0.708168	6.10519	-4.41433	0.000318797	0.0706436	0.400035
COPG1	-0.707723	6.44581	-3.57984	0.00208001	0.0742752	-1.26457
ETV5	-0.707327	5.91228	-4.60574	0.000207984	0.0706436	0.777664
TUBA1B	-0.707038	6.54257	-1.23488	0.232404	0.393578	-5.24554
DDIT4	0.706637	6.33775	2.49627	0.0222406	0.121348	-3.34627
AP2M1	-0.706605	9.17612	-4.11626	0.000622212	0.0712312	-0.192799
MRPL45	-0.706485	6.17778	-4.47999	0.00027528	0.0706436	0.529906
CA10	-0.706113	5.25403	-3.36548	0.00336122	0.0781337	-1.69018
NEDD8	-0.705225	9.58284	-3.57343	0.00211016	0.0742752	-1.27735
MRGPRF	0.705007	3.99347	3.73104	0.00148076	0.0738779	-0.96283
POTEKP	0.704476	2.92093	1.44282	0.165871	0.321225	-4.99698
WDR47	-0.704358	6.76711	-2.60302	0.0177678	0.113759	-3.15229
ACADSB	-0.703591	4.26569	-3.40065	0.00310734	0.0762286	-1.6206
TTC39B	-0.703496	3.70464	-3.16137	0.00529068	0.0849128	-2.09137
DHCR24	-0.703207	7.15298	-2.73264	0.0134802	0.10529	-2.91231
HINT1	-0.703153	8.44313	-3.10341	0.00601321	0.0867993	-2.2043
RFESD	0.702823	1.70094	3.19706	0.00488871	0.084643	-2.02159
BCAT1	-0.702035	4.52607	-3.52817	0.00233568	0.0742752	-1.36746
MMADHC	-0.701055	4.89856	-2.33683	0.0309293	0.138266	-3.62896
SASH1	0.700958	6.19897	3.24938	0.00435282	0.0829881	-1.91898
IFIT1	-0.700792	6.0565	-2.67657	0.0151976	0.10832	-3.01668
TMEM106B	-0.7006	4.96533	-2.48045	0.0229874	0.123494	-3.3747
TARBP1	-0.699095	5.16952	-3.96389	0.000876693	0.0721993	-0.497234
RYR3	0.698452	8.41108	2.23766	0.0378286	0.150025	-3.80004
RAB2A	-0.698336	7.59317	-3.81922	0.00121423	0.0736145	-0.786556
CACNB4	-0.697783	6.26237	-3.53942	0.0022775	0.0742752	-1.34508
IMP3	-0.697695	6.63871	-2.9148	0.00909217	0.0945575	-2.56795
KRTAP4-7	0.697266	2.60392	2.60294	0.0177708	0.113759	-3.15243
C9ORF72	-0.696766	3.33506	-2.54909	0.0199092	0.117338	-3.25074
COPS4	-0.696188	5.27426	-2.57844	0.0187151	0.116095	-3.19726
DNAJA2	-0.696069	6.34403	-2.96082	0.0082237	0.0926956	-2.47983
CXCL1	0.695611	4.96608	2.34225	0.0305879	0.137666	-3.6195
HS3ST3B1	0.695445	2.90425	3.04852	0.00678561	0.088578	-2.31078
HMGCS1	-0.69513	5.95118	-2.55081	0.0198371	0.117336	-3.2476
UROS	-0.694903	6.83245	-3.71648	0.00153008	0.0738779	-0.991931
BMS1	-0.69459	6.12699	-3.70803	0.00155942	0.0739765	-1.0088
YEATS4	-0.694565	4.62756	-2.95783	0.00827762	0.0927143	-2.48557
PRLH	0.694514	2.9527	2.75568	0.0128296	0.103935	-2.86919
PSMA1	-0.694198	5.31647	-2.63055	0.0167608	0.112288	-3.10171
FAM107A	0.693413	10.801	2.62855	0.0168323	0.112411	-3.1054
GABRA3	-0.692881	6.19161	-1.89926	0.0733155	0.206041	-4.35145
GRIK1-AS1	0.692478	2.428	2.86578	0.0101147	0.0979006	-2.66136
C10ORF95	0.692107	3.89546	2.53391	0.0205545	0.118694	-3.27828
FGF17	0.691876	4.14063	2.53734	0.020407	0.118405	-3.27206
HLA-DPA1	-0.691343	6.67703	-3.0244	0.00715478	0.089572	-2.35741
WDR17	-0.691332	5.57727	-3.17261	0.00516075	0.0847565	-2.06942
TAFA2	-0.69062	5.96053	-1.96197	0.0650661	0.193999	-4.25342
CALML5	0.690383	3.28257	5.85589	1.38542e-05	0.0398106	3.14084
WASF2	0.690056	5.88658	2.8084	0.0114522	0.100994	-2.77002
KIF1BP	-0.689839	6.04634	-2.95842	0.00826688	0.0927143	-2.48443
SERPINA5	0.689834	2.45455	3.27189	0.00414047	0.0822429	-1.87474
KCNC2	-0.688959	6.77708	-3.02191	0.00719403	0.089572	-2.36222
YTHDC2	-0.688401	4.66305	-3.50307	0.00247086	0.0744017	-1.41737
NNAT	-0.688199	5.50767	-3.20556	0.0047974	0.084643	-2.00493
SMAP2	-0.68788	7.56795	-3.4117	0.00303157	0.0756022	-1.59872
POLR2K	-0.687662	6.3166	-3.00903	0.00740013	0.0904798	-2.38707
OLFM3	-0.687439	4.91992	-3.91271	0.00098375	0.0721993	-0.599571
OSTF1	-0.687349	5.85465	-2.64017	0.0164218	0.1112	-3.08398
TMEM100	0.687111	2.81178	3.89607	0.0010213	0.0721993	-0.632845
SDC4	0.687039	6.78369	1.96254	0.0649944	0.193943	-4.25252
NRSN2	-0.68696	7.02151	-4.98335	9.02662e-05	0.0655637	1.51251
PPP2CA	-0.686861	7.29597	-2.7804	0.0121649	0.102718	-2.82276
TIPRL	-0.686234	4.91526	-2.53752	0.0203991	0.118405	-3.27173
MIR7-3HG	-0.685253	4.48028	-4.47429	0.000278806	0.0706436	0.518646
OPA1	-0.685093	6.14583	-3.89466	0.00102456	0.0721993	-0.635672
DEGS1	-0.685069	5.77889	-3.11287	0.00588904	0.0862185	-2.1859
LPAR1	0.685008	7.43044	1.56821	0.13386	0.283288	-4.83252
NDUFB5	-0.684984	7.02253	-3.59714	0.00200076	0.0742752	-1.2301
SLC25A40	-0.684867	3.60901	-2.44419	0.0247894	0.126982	-3.43958
COL4A5	0.684432	4.34679	2.60401	0.0177305	0.113672	-3.15047
RAB3A	-0.68433	8.83025	-2.8289	0.0109559	0.10032	-2.73129
SLC25A26	-0.684292	6.0316	-5.1259	6.60855e-05	0.0655637	1.7857
DNAJB6	0.683569	5.20482	3.04089	0.00690038	0.0887456	-2.32555
SEC23A	-0.683498	5.60255	-2.84857	0.0104991	0.0990588	-2.69402
NME5	-0.68334	3.87191	-2.3219	0.0318875	0.140005	-3.65496
SSX8P	0.68332	6.32932	1.56596	0.134386	0.283971	-4.83556
FZD7	0.682704	4.04723	3.47711	0.00261883	0.0748747	-1.46896
AK4	0.682469	4.91175	2.50313	0.0219238	0.121171	-3.3339
DPP6	-0.681787	6.52854	-3.9772	0.000850802	0.0721993	-0.47061
CADPS	-0.681638	6.9429	-3.22783	0.00456627	0.0839094	-1.9613
KRTAP10-1	0.681174	6.46293	2.15517	0.0446186	0.161294	-3.93929
KIF5B	0.680785	6.80644	2.53458	0.0205254	0.118606	-3.27706
ARRDC2	0.679814	6.11407	2.29164	0.0339142	0.143958	-3.70739
MFN1	-0.679808	4.61418	-2.98694	0.00776699	0.0913746	-2.42962
SH3GLB1	0.679793	6.20121	1.91147	0.0716402	0.203524	-4.33252
NLK	-0.679542	7.45453	-3.57644	0.00209596	0.0742752	-1.27136
GLS2	-0.679386	5.22917	-3.56288	0.00216073	0.0742752	-1.29837
KCNB2	-0.679293	4.35645	-3.03923	0.00692561	0.0887456	-2.32876
LBH	-0.679201	4.13157	-2.95394	0.00834819	0.0927143	-2.49302
PTRH2	-0.679177	4.52126	-2.4962	0.022244	0.121348	-3.3464
LRRN3	-0.679108	6.13932	-2.25935	0.0362079	0.147604	-3.76295
KIR2DL2	0.678752	1.90468	2.36897	0.0289564	0.135071	-3.5727
RAB11A	-0.677773	7.54491	-3.1377	0.00557488	0.0856131	-2.13755
RND1	-0.67741	6.41963	-3.43837	0.00285604	0.0753617	-1.54585
MTCH2	-0.675666	7.0903	-3.24918	0.0043548	0.0829881	-1.91938
NDUFC2	-0.675209	7.61741	-2.78373	0.0120782	0.102674	-2.81651
MSMO1	-0.675129	4.36816	-1.79843	0.0885276	0.225441	-4.50468
TMEM155	-0.674722	4.5301	-2.19393	0.0412997	0.156043	-3.87421
SULT4A1	-0.674646	6.5513	-2.27988	0.0347338	0.145149	-3.72768
ACAT2	-0.674012	5.04945	-2.52615	0.0208918	0.119223	-3.29233
RTN1	-0.67386	8.48206	-2.7676	0.0125048	0.103242	-2.84682
SLIT2	-0.673765	4.91909	-2.55623	0.0196121	0.116824	-3.23774
PHC1	-0.67345	5.3297	-1.74848	0.0970372	0.236601	-4.5785
SGTB	-0.67332	5.41291	-3.06613	0.00652788	0.0879656	-2.27668
LIMK2	0.673214	5.02505	2.62897	0.0168171	0.11241	-3.10462
MRPS17	-0.673174	6.13053	-2.04954	0.0549329	0.178516	-4.11322
PSMB2	-0.672999	7.22165	-3.17004	0.00519015	0.0847591	-2.07443
TRAPPC13	-0.672816	3.38986	-2.87065	0.0100083	0.0979006	-2.65211
HRCT1	0.672802	2.70117	3.07928	0.00634165	0.0878874	-2.25118
STXBP1	-0.672795	9.30684	-3.2738	0.00412286	0.0819889	-1.87097
GJA1	0.672458	9.99983	1.82705	0.0839512	0.220829	-4.46175
DHRS7B	-0.672455	5.18632	-4.12055	0.000616243	0.0712312	-0.184242
RFTN2	0.672242	6.75278	2.24338	0.0373946	0.149288	-3.79027
GPR26	-0.672142	5.56042	-1.89155	0.0743913	0.207385	-4.36336
SEH1L	-0.671546	5.8421	-3.2418	0.00442682	0.0831148	-1.93388
IL1R1	0.671504	2.85465	3.78067	0.00132431	0.0736145	-0.863641
THY1	-0.671392	9.38748	-2.4992	0.0221051	0.121257	-3.341
COMMD8	-0.670513	2.7598	-2.00455	0.0599462	0.186218	-4.18571
TUBG2	-0.670382	7.85625	-5.03361	8.0851e-05	0.0655637	1.60911
RAP2A	-0.670097	7.37374	-3.19588	0.00490152	0.084643	-2.0239
IMPA1	-0.669755	6.09646	-2.7325	0.0134841	0.10529	-2.91257
RBMXL2	0.669257	5.60135	2.3055	0.0329715	0.142085	-3.68342
NPTN	-0.668647	8.12152	-3.2456	0.00438957	0.0831148	-1.92641
FGF12	-0.668629	5.99091	-2.76341	0.0126182	0.103496	-2.85469
RB1CC1	-0.66838	5.71572	-3.1729	0.00515739	0.0847565	-2.06884
VAMP5	0.667881	5.99173	2.8573	0.0103023	0.0981836	-2.67745
NBEA	-0.667698	6.23534	-2.88852	0.00962734	0.0960915	-2.6181
PSMB7	-0.667664	8.17475	-3.54643	0.00224197	0.0742752	-1.33112
LAMB1	-0.667234	4.70885	-4.29991	0.000411914	0.0706436	0.173046
PPP3CA	-0.667203	8.60268	-3.56309	0.0021597	0.0742752	-1.29795
CDK5	-0.667063	7.3134	-2.84535	0.0105726	0.0992902	-2.70013
MRPL42	-0.666025	5.53311	-2.30592	0.0329431	0.142032	-3.68269
PCLO	-0.665971	6.09265	-2.80318	0.0115819	0.101061	-2.77986
OPCML	-0.665959	7.02421	-2.28524	0.034358	0.144395	-3.71844
CLIC5	-0.665904	4.14079	-2.33739	0.0308937	0.13818	-3.62798
TOMM70	-0.665345	5.48114	-2.34628	0.0303366	0.137279	-3.61246
OR13D1	0.665275	1.10665	3.80862	0.00124355	0.0736145	-0.807753
AMN1	-0.664997	6.71926	-2.19832	0.040939	0.155436	-3.86681
PJA2	-0.664873	8.62076	-3.48122	0.00259485	0.0748745	-1.4608
DKFZP434L192	0.664347	2.85418	2.89972	0.00939562	0.0954421	-2.59674
BAG3	0.664121	5.45404	2.81716	0.0112376	0.100533	-2.75348
BEX1	-0.664111	9.55681	-2.69317	0.0146685	0.106916	-2.98587
CDK14	-0.663963	6.61837	-3.15931	0.00531486	0.0849128	-2.0954
TCL1A	0.663882	2.74453	3.21543	0.00469356	0.0843967	-1.9856
LYRM4	-0.663879	5.96131	-3.25664	0.0042832	0.0827549	-1.90472
HIST1H2AH	0.663454	2.87566	2.92408	0.00891019	0.0942228	-2.55022
UBE2E3	0.663342	5.62735	2.15723	0.0444359	0.16101	-3.93584
TRIM23	-0.663216	5.34355	-3.26603	0.00419474	0.0825219	-1.88626
HIST1H2BK	-0.662957	2.61711	-1.35501	0.19181	0.349743	-5.10575
CCDC59	-0.662942	3.89231	-2.28272	0.0345342	0.144671	-3.72279
ANKMY2	-0.662558	5.3516	-3.02274	0.00718085	0.089572	-2.36061
C12ORF4	-0.662532	4.46394	-2.9446	0.00852019	0.0927572	-2.51093
GRIA3	-0.662348	6.09403	-2.992	0.00768143	0.0913746	-2.41988
GLS	-0.662316	6.43275	-2.95631	0.00830519	0.0927143	-2.48849
RNMT	-0.661935	4.73571	-3.03893	0.00693017	0.0887456	-2.32934
TBL1X	0.66193	4.85336	3.59521	0.00200949	0.0742752	-1.23396
CMAS	-0.661928	6.16437	-2.70841	0.0141981	0.106	-2.95751
UBE2N	-0.661874	7.16363	-2.93735	0.00865607	0.0931597	-2.52482
KCNAB1	-0.661858	4.79607	-3.39687	0.00313371	0.0763554	-1.62808
KCNS2	-0.66173	6.25553	-3.55167	0.00221578	0.0742752	-1.3207
XAGE3	0.661665	2.00431	2.96279	0.00818837	0.0926956	-2.47605
SCT	0.661406	4.41311	2.74924	0.0130083	0.104034	-2.88125
TSNAX	-0.660817	4.76347	-2.48711	0.0226702	0.122575	-3.36274
BHLHA15	0.660719	3.49284	1.903	0.0727986	0.205231	-4.34566
NACA	0.660484	4.46398	2.05489	0.0543624	0.177614	-4.10453
MAP2K4	-0.660449	6.3744	-2.70836	0.0141998	0.106	-2.95761
SNRPD1	-0.660404	4.67578	-2.10311	0.0494587	0.169483	-4.02564
KCNAB2	-0.659995	7.57999	-3.42255	0.00295886	0.0754697	-1.5772
SPTSSB	-0.659958	3.70939	-2.32928	0.0314107	0.139359	-3.64213
MAT2B	-0.659685	4.90247	-3.17243	0.00516274	0.0847565	-2.06976
RBM27	0.65965	3.1236	3.21692	0.00467806	0.0843392	-1.98267
HIVEP2	-0.659599	6.70659	-3.39182	0.00316924	0.0767807	-1.63808
NCR2	0.659379	3.14949	2.99633	0.00760891	0.0912759	-2.41154
DPH3P1	0.659168	2.06782	3.96812	0.000868376	0.0721993	-0.488769
RASSF8	0.659119	6.08658	3.95334	0.00089776	0.0721993	-0.518325
LHX5	0.658972	4.64577	2.93893	0.00862642	0.0931132	-2.52181
SNAPC5	-0.658828	4.85354	-2.86384	0.0101573	0.0979006	-2.66504
ARL6	-0.658743	3.16371	-2.69567	0.0145904	0.106703	-2.98122
CDH12	-0.65855	3.88041	-2.84749	0.0105238	0.0991444	-2.69608
TMX4	-0.658323	6.91435	-3.91542	0.000977764	0.0721993	-0.594149
MIR600HG	-0.65823	6.41728	-2.36223	0.0293603	0.135902	-3.58453
GBP1	0.658127	2.89669	2.85088	0.0104466	0.0989486	-2.68964
KIFAP3	-0.657962	5.96251	-3.3575	0.00342162	0.0783145	-1.70595
COPS7A	-0.657899	6.84293	-4.47205	0.000280203	0.0706436	0.514225
EEF1E1	-0.657636	3.82537	-1.95656	0.0657428	0.195331	-4.26195
OSMR	0.657624	3.93459	2.46709	0.0236366	0.124549	-3.39866
KIR2DL1	0.657431	4.09491	1.82522	0.0842385	0.221082	-4.46452
CHRM1	-0.657258	6.10673	-2.6708	0.0153856	0.108635	-3.02737
ERBIN	0.656969	6.43871	2.45395	0.0242918	0.125945	-3.42216
EFR3B	-0.655504	6.69878	-6.32456	5.25808e-06	0.0398106	3.96732
ADAM23	-0.655388	6.15528	-3.16645	0.00523156	0.0848592	-2.08145
FAHD1	-0.65533	4.22537	-2.24493	0.0372784	0.148999	-3.78764
CSF1	0.655114	4.83429	2.89824	0.00942588	0.0954421	-2.59956
OR5AU1	0.655111	2.03583	3.48973	0.00254581	0.0748745	-1.44388
MT1M	0.654785	9.11102	1.8121	0.0863162	0.223409	-4.48424
DYNC1I1	-0.65453	6.81326	-2.55541	0.0196461	0.116824	-3.23924
FAM49B	-0.654219	5.05544	-2.94445	0.00852312	0.0927572	-2.51123
ZFP36	0.653681	4.53763	2.67072	0.0153883	0.108635	-3.02752
NAPA	-0.653632	7.52125	-3.43953	0.00284861	0.0753617	-1.54354
DCTN2	-0.653527	7.23862	-3.58067	0.00207616	0.0742752	-1.26293
DNM1L	-0.653258	5.39852	-2.25273	0.0366961	0.148375	-3.7743
PEX6	0.653062	5.14073	3.84149	0.00115484	0.0736145	-0.74201
SCGB1D2	0.653056	2.14643	1.40856	0.175632	0.331529	-5.04006
TCEAL1	-0.65292	7.78066	-3.10551	0.00598541	0.0867993	-2.20022
VWA1	0.652914	6.28295	1.89198	0.074331	0.207334	-4.36269
HIST1H1A	-0.652858	5.22168	-2.89526	0.00948726	0.0956311	-2.60525
TBPL1	-0.652546	4.95676	-2.76338	0.0126189	0.103496	-2.85474
ENO2	-0.652539	9.18876	-2.78578	0.0120248	0.102674	-2.81264
HSPA13	-0.652126	5.61592	-3.03251	0.00702853	0.0888439	-2.34174
TIGD6	0.651885	2.35656	3.57347	0.00210997	0.0742752	-1.27727
RSL24D1	-0.651154	6.3287	-2.89229	0.00954868	0.0960126	-2.61091
CADPS2	-0.65068	5.75969	-2.86818	0.0100622	0.0979006	-2.65681
NDFIP2	-0.650617	5.06511	-2.72063	0.0138315	0.105746	-2.93473
NAE1	-0.650616	5.06368	-3.12277	0.00576178	0.0856933	-2.16664
CDH13	-0.650478	5.75428	-2.06745	0.0530451	0.175231	-4.0841
PRICKLE1	-0.650451	6.05222	-2.57428	0.0188802	0.116095	-3.20486
ATP1B3	-0.650427	5.48137	-2.61473	0.0173326	0.11334	-3.1308
EIF4A2	-0.650379	9.56101	-2.84981	0.0104709	0.0990588	-2.69167
DNM1	-0.650132	8.40004	-2.99079	0.00770194	0.0913746	-2.42223
SOST	0.650056	4.15372	3.66085	0.00173396	0.0742752	-1.10302
TFF1	0.649996	2.86499	3.36089	0.00339582	0.0781454	-1.69925
COX11	-0.64946	5.03326	-2.2556	0.036484	0.148019	-3.76939
CYS1	0.649255	5.8603	2.13392	0.0465401	0.164836	-3.97469
CAMTA1	-0.649167	6.17105	-3.57153	0.00211918	0.0742752	-1.28114
SLC22A17	-0.649155	8.65693	-4.28393	0.000426951	0.0706436	0.141265
C21ORF62	0.649	2.38566	2.4642	0.0237792	0.124835	-3.40383
TSPYL5	-0.64864	5.42825	-2.77881	0.0122067	0.102831	-2.82576
KIT	-0.648447	4.04653	-1.82371	0.084475	0.221361	-4.46679
FGF1	0.648337	5.67276	3.20048	0.00485181	0.084643	-2.0149
GHITM	-0.64809	7.36043	-3.81476	0.00122648	0.0736145	-0.795471
UQCRFS1	0.648058	5.18828	1.56571	0.134444	0.284023	-4.8359
MINPP1	-0.647827	4.42464	-2.51426	0.0214192	0.120236	-3.31383
TRAPPC3	-0.647821	5.83253	-3.52425	0.0023563	0.0743309	-1.37526
HIF3A	0.647797	4.78318	2.41785	0.0261802	0.12979	-3.48642
WDR7	-0.647623	6.62803	-3.26213	0.00423126	0.0825833	-1.89393
PPP3CB	-0.647022	6.54484	-2.94783	0.00846047	0.0927143	-2.50476
MEAF6	-0.646581	5.52457	-2.6795	0.0151028	0.10827	-3.01125
ZNF25	-0.646334	5.65635	-2.88436	0.0097146	0.0964813	-2.62601
GGCT	-0.645598	5.05005	-2.53661	0.0204384	0.118466	-3.27339
CBLN2	-0.645467	6.09906	-3.36217	0.00338611	0.0781337	-1.69671
CP	0.644792	4.13513	1.56203	0.135309	0.284999	-4.84087
GPR155	-0.64478	5.6819	-2.72856	0.0135985	0.105424	-2.91993
NDUFAF1	-0.644677	4.80292	-2.16912	0.0433973	0.15908	-3.91595
SELL	0.64441	3.86427	2.56299	0.0193352	0.116398	-3.22545
CDH9	-0.644122	4.88999	-2.2166	0.0394655	0.152814	-3.83586
LPL	-0.644014	4.80158	-3.28811	0.00399371	0.0807868	-1.84282
ST6GALNAC5	-0.643508	5.78556	-4.32164	0.000392328	0.0706436	0.216217
IL1B	-0.643256	3.22144	-1.17235	0.256004	0.418211	-5.31401
MRPL47	-0.642413	5.82314	-2.7973	0.0117298	0.101845	-2.79095
NPFFR1	0.642356	4.08997	3.37967	0.00325638	0.0774861	-1.66211
PTDSS1	-0.642223	5.8303	-2.94022	0.00860219	0.0931132	-2.51934
TMEM167A	0.641694	0.93104	3.23966	0.0044479	0.0831717	-1.93808
DEPP1	0.641595	4.74464	2.80258	0.0115971	0.101105	-2.78101
MKKS	-0.64153	4.50217	-2.28401	0.0344436	0.144522	-3.72056
MED4	-0.641526	4.23535	-2.62836	0.0168389	0.112411	-3.10574
FAM189A2	0.641503	4.81283	2.95044	0.00841236	0.0927143	-2.49975
PRKAA2	-0.641362	5.33006	-2.91062	0.00917527	0.0947832	-2.57593
KIAA0930	0.641155	7.84838	2.30113	0.0332659	0.142601	-3.69099
STRADB	0.640717	3.73428	2.75672	0.012801	0.103842	-2.86724
SMAP1	-0.64041	5.94779	-2.91794	0.00903023	0.0945448	-2.56196
TM6SF1	-0.640393	4.04789	-2.8656	0.0101186	0.0979006	-2.6617
ST18	0.640272	4.40778	2.27099	0.0353655	0.14642	-3.74298
PPP3R2	0.640068	3.81323	2.5995	0.0179009	0.114133	-3.15875
G3BP2	-0.639171	6.77993	-3.11564	0.0058532	0.0861964	-2.18052
RBM11	-0.639027	2.62042	-1.83696	0.0824161	0.218177	-4.44679
NKX6-2	0.638177	6.26907	2.24233	0.0374742	0.149395	-3.79207
TFRC	-0.637809	5.92896	-3.48411	0.00257806	0.0748745	-1.45505
ATP6V0B	-0.637557	7.14302	-2.70826	0.0142027	0.106	-2.95779
SHD	-0.637364	5.11517	-2.75274	0.012911	0.103965	-2.8747
GRIA2	-0.637349	7.96534	-3.92564	0.000955524	0.0721993	-0.573712
KIF19	0.637249	3.56373	3.60214	0.00197842	0.0742752	-1.22013
SERAC1	-0.637068	3.76429	-2.56807	0.0191292	0.116358	-3.21619
TIMM17A	-0.636996	5.46681	-2.54777	0.0199643	0.117401	-3.25312
GCNT4	-0.636275	3.57793	-2.40469	0.0269021	0.131259	-3.50973
PGBD4	-0.636253	4.00878	-2.04049	0.0559097	0.18017	-4.12788
ATP6V0D1	-0.636194	7.23981	-3.54522	0.00224807	0.0742752	-1.33354
NOTCH2	0.635434	6.50321	1.97333	0.0636633	0.191599	-4.23545
HIGD1B	0.635335	6.14586	1.44127	0.166303	0.321759	-4.99895
KBTBD3	-0.635254	3.63848	-2.30748	0.0328387	0.141916	-3.67999
COPS3	-0.635039	5.76699	-2.71201	0.0140894	0.106	-2.95081
ZNF385B	-0.634972	4.3538	-2.60438	0.0177168	0.113672	-3.14979
AIG1	-0.634951	5.76991	-3.17256	0.00516125	0.0847565	-2.0695
TXNIP	0.634918	8.27826	1.52748	0.143641	0.295406	-4.88709
CDR1	0.634122	7.30845	1.93354	0.0686973	0.199502	-4.29811
YPEL5	-0.634117	7.74404	-2.42504	0.0257936	0.128953	-3.47366
LETMD1	-0.634112	5.76703	-3.97511	0.000854821	0.0721993	-0.474795
MRPL1	-0.634033	4.92341	-2.40402	0.0269393	0.131259	-3.51092
OR52L1	0.634012	2.21388	3.21314	0.00471743	0.0846	-1.99008
OR52H1	0.633923	2.00738	2.96214	0.00820009	0.0926956	-2.4773
SNRPA1	-0.633897	1.81934	-2.82283	0.0111007	0.100373	-2.74277
TUBB2A	-0.633613	7.68609	-2.58175	0.018585	0.1157	-3.19122
TSPAN5	-0.633317	6.61493	-2.78277	0.0121032	0.102674	-2.81832
HSD17B11	-0.633289	4.72393	-3.08814	0.00621904	0.0877556	-2.23397
CNTFR	0.633109	6.75064	2.2855	0.0343396	0.14439	-3.71799
KCNE4	0.632875	3.26568	1.61583	0.12314	0.271107	-4.76738
STEAP2	-0.632828	5.73562	-3.00459	0.00747257	0.0909142	-2.39564
RSPO2	-0.63275	5.56746	-2.30859	0.0327646	0.141783	-3.67807
ZNF711	-0.632708	3.55717	-2.54902	0.0199122	0.117338	-3.25086
PMS2	-0.632681	5.43	-3.11454	0.00586741	0.0861964	-2.18266
FZD5	0.632507	4.52441	3.16712	0.00522376	0.0848592	-2.08013
GLP2R	-0.632462	3.68675	-3.54329	0.00225781	0.0742752	-1.33737
PLCL2	-0.631862	4.81259	-2.64426	0.0162799	0.110593	-3.07645
FUNDC1	-0.631854	6.12937	-2.7489	0.0130179	0.104034	-2.88189
ANGPTL4	0.631603	4.73121	2.01271	0.0590073	0.184797	-4.17264
BTBD3	-0.631315	6.70825	-3.48181	0.00259139	0.0748745	-1.45962
SHANK2-AS3	0.631299	3.68569	3.62754	0.00186872	0.0742752	-1.16948
PSMD14	-0.631236	6.15205	-3.08347	0.00628337	0.0877846	-2.24304
PRKAG1	-0.631001	6.20128	-4.79204	0.00013758	0.0706436	1.14207
ATP6V1H	-0.630609	6.8733	-2.59457	0.0180885	0.114675	-3.16778
C7ORF25	-0.629976	5.36874	-2.18169	0.0423228	0.15735	-3.89484
PTPN3	-0.629866	4.21483	-2.60416	0.0177252	0.113672	-3.15021
LRPPRC	-0.629103	6.14067	-3.38481	0.00321928	0.0770432	-1.65196
KRTAP4-12	0.628818	1.62586	2.12698	0.047183	0.165662	-3.9862
PIP5K1B	-0.628593	3.4511	-2.70118	0.0144195	0.106334	-2.97097
PLXNB1	0.628359	6.00471	2.60128	0.0178334	0.113859	-3.15548
KRTAP19-1	0.62767	1.62999	2.29524	0.033667	0.143467	-3.70118
TRIM47	0.62759	5.21011	3.29706	0.00391499	0.0803969	-1.8252
CMC2	-0.627239	6.84603	-2.64672	0.0161949	0.110474	-3.0719
IARS	-0.627185	6.42329	-3.20036	0.00485305	0.084643	-2.01512
TAAR6	0.626925	1.21974	3.14588	0.00547499	0.0854433	-2.12159
JKAMP	-0.626527	5.59105	-3.22193	0.00462638	0.0840134	-1.97286
IQSEC3	0.62618	6.06533	2.40298	0.0269974	0.131376	-3.51276
OR4A5	0.625941	3.64477	2.37569	0.0285594	0.134527	-3.5609
REEP5	-0.625902	8.02317	-3.05913	0.00662918	0.0884395	-2.29024
MAP2	-0.62552	8.39823	-3.26921	0.00416518	0.0824127	-1.88001
SLC2A13	-0.625417	5.30949	-2.72265	0.013772	0.105736	-2.93097
SPCS3	-0.625339	5.4684	-3.72316	0.00150726	0.0738779	-0.978585
DHPS	-0.62496	6.19048	-3.58041	0.00207734	0.0742752	-1.26344
CRB2	0.624861	5.63908	2.71865	0.0138903	0.105746	-2.93842
UTP11	-0.624312	4.4715	-3.13067	0.0056621	0.0856886	-2.15124
SEC11C	-0.624286	5.93935	-2.01645	0.0585819	0.183806	-4.16664
CYP8B1	0.624283	2.91618	4.95287	9.65138e-05	0.0655637	1.45377
MTMR9	-0.623904	5.78099	-2.82779	0.0109822	0.10032	-2.73338
NARS	-0.623701	6.74258	-3.42454	0.00294575	0.0754697	-1.57327
EMP1	0.623412	3.49168	2.58516	0.0184514	0.115544	-3.18498
OXTR	0.62329	4.02037	3.1458	0.00547603	0.0854433	-2.12176
MAGEE1	-0.623018	6.20162	-2.29099	0.0339592	0.144065	-3.70852
ATOH8	0.622854	4.35414	3.31795	0.00373697	0.0796608	-1.78401
SCARA3	0.622758	5.34576	3.76814	0.00136217	0.0736145	-0.888682
INHA	0.62241	3.24705	3.76651	0.00136717	0.0736145	-0.891935
CAPS	0.622175	5.55546	2.55641	0.0196046	0.116823	-3.23741
FAM216A	-0.622046	4.6347	-2.95346	0.0083571	0.0927143	-2.49396
LINC00051	0.621869	2.96712	3.18764	0.0049918	0.084643	-2.04002
BCLAF1	-0.621699	5.75938	-2.90828	0.00922232	0.0947832	-2.58042
VPS35	-0.621613	6.05441	-2.74921	0.0130091	0.104034	-2.8813
SAMD11	0.621297	4.39802	3.07766	0.00636434	0.0878874	-2.25432
DCAF6	-0.621273	6.79625	-3.50575	0.00245606	0.0744017	-1.41205
LCE1B	0.621015	2.09497	3.6609	0.00173375	0.0742752	-1.10292
MRPL50	-0.620976	5.96524	-3.05	0.00676355	0.088578	-2.30791
NCEH1	-0.620757	6.95225	-2.7081	0.0142076	0.106	-2.95808
HSPA2	0.62059	7.11085	2.98351	0.00782569	0.0915608	-2.43624
GRIN2B	-0.619549	6.46147	-2.73011	0.0135535	0.105295	-2.91704
ZNF385D	-0.619454	4.64082	-3.10976	0.00592957	0.0865708	-2.19195
ADGRL2	-0.619431	6.40619	-2.55965	0.0194713	0.11656	-3.23151
SPRR1A	0.619421	2.91991	3.07812	0.00635792	0.0878874	-2.25344
LRFN5	-0.618563	5.75159	-3.0971	0.00609752	0.0870479	-2.21658
GAS7	-0.618467	8.12779	-2.78557	0.0120302	0.102674	-2.81304
ATAD1	-0.618375	5.5604	-3.88406	0.00104931	0.0724409	-0.656881
STRBP	-0.618102	4.64878	-2.71158	0.0141021	0.106	-2.9516
DRG1	-0.618021	5.72259	-3.43974	0.00284728	0.0753617	-1.54313
PSMD12	-0.617838	4.99576	-2.78885	0.0119456	0.102674	-2.80688
CAPZA2	-0.617766	6.14978	-2.77714	0.0122509	0.102998	-2.82891
PIGX	-0.617758	6.15665	-3.26593	0.00419564	0.0825219	-1.88645
PRSS1	-0.617624	2.50416	-2.44913	0.0245366	0.126274	-3.43078
MED7	-0.617066	5.47401	-2.84598	0.0105581	0.099279	-2.69893
AP3M2	-0.616824	6.52904	-3.17353	0.00515027	0.0847565	-2.06762
GRIA4	-0.616596	5.49858	-2.83769	0.0107494	0.0996341	-2.71464
LBP	0.616127	3.42849	1.94885	0.0667194	0.196718	-4.27409
PLA1A	0.615715	3.60981	2.44749	0.0246201	0.126474	-3.4337
SNX33	0.615248	4.2798	3.55387	0.00220487	0.0742752	-1.31632
MAPRE3	-0.615054	6.88553	-2.89945	0.00940112	0.0954421	-2.59726
SMO	0.61485	4.76753	3.14943	0.00543222	0.0854217	-2.11467
KCNK18	0.614687	3.65268	3.02214	0.0071903	0.089572	-2.36177
MCM7	0.614663	5.59712	2.43785	0.0251179	0.127704	-3.45088
RBIS	-0.614539	5.71364	-2.03076	0.0569774	0.181752	-4.14359
PBXIP1	0.61451	6.46632	1.91706	0.0708848	0.202666	-4.32383
IDI1	-0.614478	5.07149	-3.122	0.00577165	0.0857252	-2.16815
IGDCC4	0.614474	4.60572	2.8228	0.0111014	0.100373	-2.74282
XPNPEP1	-0.613954	5.4661	-2.31299	0.0324723	0.141223	-3.67044
CDH18	-0.613646	5.79423	-2.65309	0.015977	0.110006	-3.06014
LRP2	0.613233	3.5531	2.30684	0.0328816	0.141947	-3.6811
DDR1	0.613083	6.84544	2.331	0.0313002	0.139257	-3.63913
C1QTNF8	0.613065	3.50482	5.06645	7.5246e-05	0.0655637	1.67206
KCNA2	-0.612945	6.16338	-2.72682	0.0136492	0.105491	-2.92317
NEDD4L	-0.61282	6.1719	-2.91057	0.00917632	0.0947832	-2.57603
TRHDE	-0.612748	4.21229	-2.25968	0.0361839	0.147577	-3.76239
CLTC	-0.612686	7.7117	-3.53716	0.00228904	0.0742752	-1.34956
ATG2B	-0.612651	5.66735	-2.73756	0.0133387	0.105026	-2.90312
RPL37A	-0.612609	4.61025	-2.31665	0.0322306	0.140642	-3.66408
GSK3B	-0.612547	6.62561	-4.16091	0.00056278	0.0706436	-0.103708
SDHA	-0.612238	8.2644	-4.55779	0.00023142	0.0706436	0.683343
OR4M2	0.611805	1.99062	1.77567	0.0923208	0.230084	-4.53849
PTPRM	-0.611592	5.94178	-4.09477	0.000653028	0.0712312	-0.235705
ENC1	-0.61118	8.97949	-2.43441	0.0252974	0.128078	-3.457
FZD3	-0.611132	6.53997	-2.72733	0.0136343	0.10549	-2.92222
ZBED2	0.611117	3.37706	3.21257	0.00472347	0.0846188	-1.99121
CASQ1	-0.610661	4.75935	-2.30363	0.033097	0.142237	-3.68666
CARD8	0.610652	3.79327	5.40779	3.589e-05	0.0599435	2.31813
PPP1R7	-0.610476	7.4014	-3.73722	0.00146032	0.0738779	-0.950486
CRCT1	0.610383	2.38116	4.18605	0.000531868	0.0706436	-0.0535863
JMJD6	0.610208	4.86199	3.94484	0.000915093	0.0721993	-0.53531
OR10A4	0.610089	2.24605	1.63576	0.118873	0.265669	-4.73968
KRTAP8-1	0.609894	3.12637	3.18827	0.00498479	0.084643	-2.03878
SLC6A2	0.609779	2.73337	6.82795	1.91833e-06	0.0325791	4.81407
BBS7	-0.609734	3.95987	-2.36668	0.0290934	0.135248	-3.57673
PPIP5K2	-0.609705	4.46151	-2.90875	0.00921276	0.0947832	-2.57951
MRPS33	-0.609485	5.83798	-1.98056	0.0627837	0.190505	-4.22396
RRAD	0.609447	3.28168	3.01969	0.0072292	0.0897806	-2.36652
HERC6	-0.609414	4.1568	-2.93822	0.00863963	0.0931132	-2.52315
NUDT21	-0.609326	7.05161	-3.62069	0.0018977	0.0742752	-1.18314
TNIP2	0.60927	4.56175	4.01236	0.000786057	0.0721993	-0.40032
CSRP2	0.609189	4.92054	2.77817	0.0122237	0.102878	-2.82697
CHAMP1	-0.608834	5.09646	-3.07985	0.00633366	0.0878874	-2.25007
RELCH	-0.608812	5.28037	-3.14498	0.0054859	0.0854433	-2.12335
AGAP4	-0.608727	4.13981	-2.98113	0.00786645	0.0917187	-2.4408
RHOBTB3	0.608703	6.80819	2.01909	0.0582827	0.183333	-4.16239
KRTAP6-1	0.608404	5.40667	1.88432	0.0754124	0.209017	-4.37449
HLA-DRB5	0.608022	1.71658	1.28438	0.214937	0.374962	-5.18923
PIEZO2	0.607056	4.44622	1.80511	0.0874402	0.224366	-4.4947
GADD45G	0.606953	5.27024	2.06221	0.0535907	0.176485	-4.09262
C16ORF87	-0.606851	4.02024	-3.75993	0.00138756	0.0736911	-0.905089
RELN	-0.606672	4.50953	-1.80142	0.0880405	0.224937	-4.50023
ABCA1	0.606414	4.56067	2.56789	0.0191363	0.116358	-3.21651
SP9	0.60615	4.10127	2.94036	0.00859954	0.0931132	-2.51907
LRRTM3	-0.606064	6.85144	-2.31839	0.0321164	0.140358	-3.66106
TMSB4X	0.605822	3.01027	3.39955	0.00311499	0.0762286	-1.62277
FIG4	-0.605777	5.28673	-2.99537	0.00762495	0.0913746	-2.41339
FAM217B	-0.605563	5.61514	-3.52709	0.00234134	0.0742752	-1.36961
RXFP1	-0.605439	3.3639	-1.98321	0.0624646	0.190114	-4.21975
ZBED5	-0.605291	5.65416	-2.56891	0.0190953	0.116358	-3.21465
OR56A4	0.604954	2.16324	2.86405	0.0101527	0.0979006	-2.66465
RBPMS	0.604919	3.49882	4.11715	0.000620963	0.0712312	-0.191014
SLC24A2	-0.604868	7.82853	-2.43114	0.0254696	0.128301	-3.46282
CD1E	0.604623	2.3781	3.98173	0.000842167	0.0721993	-0.46155
FXYD7	-0.604332	7.94468	-3.91092	0.000987735	0.0721993	-0.603162
PCDH8	-0.604235	5.17123	-3.3116	0.00379028	0.0796608	-1.79655
SLC8A1	-0.604011	6.63444	-3.90111	0.00100978	0.0721993	-0.622772
GRIN2A	-0.603929	7.08735	-3.41965	0.00297811	0.0755197	-1.58295
OPN3	-0.603639	5.87819	-2.85383	0.0103801	0.0987026	-2.68404
AP1S1	-0.603598	7.08718	-3.50874	0.00243964	0.0744017	-1.4061
NPAP1	0.603502	3.89208	2.34996	0.0301091	0.137199	-3.60603
MFSD6	-0.603334	6.70822	-3.0753	0.00639751	0.0878874	-2.2589
ATP5F1B	-0.603138	8.78736	-4.28445	0.000426451	0.0706436	0.142303
HMGA1	0.603082	5.90479	2.06756	0.0530335	0.175227	-4.08391
KCTD4	-0.603072	2.98476	-1.78307	0.0910732	0.228362	-4.52754
TIMM9	-0.602916	3.95174	-2.48979	0.0225436	0.122182	-3.35792
MAPKAPK2	0.602767	5.35195	3.17716	0.00510902	0.0847565	-2.06052
MTMR6	-0.602476	4.88699	-2.75734	0.0127838	0.103828	-2.86607
FLNA	0.602345	5.72067	2.17931	0.0425246	0.157598	-3.89884
GFAP	0.602178	11.0391	2.34815	0.0302204	0.137279	-3.60918
OSR1	0.601978	4.04117	2.45058	0.0244627	0.126274	-3.42819
SMOX	0.601851	6.36326	2.68566	0.0149056	0.107733	-2.99982
RRAS2	0.60175	5.8185	2.28596	0.0343081	0.14439	-3.71721
LDHAL6B	0.60092	2.76728	2.73494	0.0134139	0.105211	-2.90801
SPATA46	0.600917	3.20292	2.66281	0.0156498	0.109553	-3.04216
GNA12	0.600724	6.96077	2.53531	0.0204942	0.118606	-3.27575
CCT6A	-0.600481	6.25429	-3.38548	0.00321443	0.0770432	-1.65062
HRH2	-0.600449	4.67809	-3.12717	0.00570606	0.0856886	-2.15807
TMPRSS3	0.600277	3.0273	4.69751	0.000169619	0.0706436	0.957598
VGF	-0.600168	5.83116	-3.10321	0.00601592	0.0867993	-2.2047
UCHL1	-0.60013	10.3929	-2.34753	0.0302594	0.137279	-3.61028
LMOD1	0.599728	3.48564	2.76851	0.0124803	0.10314	-2.8451
SELENOI	-0.599646	5.52003	-2.0329	0.056742	0.181376	-4.14015
PDLIM1	0.59951	4.47064	2.58611	0.0184147	0.115473	-3.18325
B3GLCT	0.599487	5.46118	1.39859	0.178556	0.334078	-5.05244
CDC27	-0.59945	5.30335	-3.30471	0.00384882	0.0798831	-1.81012
DDHD2	-0.599446	6.37157	-3.55648	0.00219196	0.0742752	-1.3111
REEP1	-0.599341	5.86614	-2.70118	0.0144196	0.106334	-2.97098
SLA	0.599305	4.19888	3.42645	0.00293317	0.0753617	-1.56947
LANCL2	-0.599276	6.62313	-4.24219	0.000468869	0.0706436	0.0582327
GZMM	0.599004	4.46317	2.62346	0.017015	0.112561	-3.11476
LINC00205	0.598968	3.54263	2.87708	0.0098696	0.0974495	-2.63988
ADIRF	0.598968	5.55896	2.52503	0.0209409	0.119223	-3.29435
RELL2	-0.598864	5.29007	-4.57866	0.000220907	0.0706436	0.724423
SLITRK3	-0.598593	5.00203	-1.95518	0.0659175	0.195644	-4.26414
PPEF1	-0.598315	2.29618	-2.70996	0.014151	0.106	-2.95461
SNU13	-0.597946	8.84853	-4.17749	0.000542199	0.0706436	-0.0706524
ATP5MD	-0.59781	7.47278	-2.81352	0.0113262	0.100811	-2.76035
SERHL	0.597563	3.2899	1.61194	0.123987	0.272119	-4.77274
RHBDD2	-0.597286	9.40719	-3.19911	0.00486654	0.084643	-2.01758
EMX2	0.59674	5.5681	2.53479	0.0205167	0.118606	-3.27669
CNTNAP5	-0.596541	5.5671	-3.38489	0.00321869	0.0770432	-1.65179
THYN1	-0.596344	8.44701	-3.16927	0.00519898	0.0848168	-2.07593
TPGS2	-0.596007	6.47971	-4.10112	0.000643754	0.0712312	-0.223008
FSTL4	-0.596006	5.73592	-3.82295	0.00120407	0.0736145	-0.779088
ID4	0.595936	6.10107	2.34715	0.0302829	0.137279	-3.61095
RETREG1	-0.5958	4.82072	-2.64945	0.016101	0.110272	-3.06685
MAFF	0.595501	4.17917	3.31444	0.00376631	0.0796608	-1.79094
TRAPPC11	-0.595416	5.3534	-3.31393	0.00377062	0.0796608	-1.79195
IMMT	-0.595154	6.71084	-4.4221	0.000313304	0.0706436	0.415419
PER2	-0.595138	4.82451	-4.33328	0.000382222	0.0706436	0.23934
NME1	-0.595048	6.50402	-2.41447	0.0263638	0.129911	-3.49241
EDDM3A	0.594736	1.55315	3.20564	0.00479662	0.084643	-2.00479
RGS8	-0.594718	3.62793	-2.43842	0.0250878	0.127704	-3.44986
SHTN1	0.59393	6.69119	2.22691	0.0386559	0.151581	-3.81834
SLC9B2	-0.593786	5.53053	-2.75949	0.0127249	0.103727	-2.86203
LYPD3	0.593749	4.03432	3.14574	0.00547674	0.0854433	-2.12188
KANK2	0.593659	4.80693	2.43791	0.0251145	0.127704	-3.45077
PHYHIPL	-0.59364	7.37104	-2.66975	0.0154202	0.1088	-3.02932
COX7A2	-0.593614	9.8553	-2.99954	0.0075557	0.0912759	-2.40537
CITED2	-0.593291	5.68654	-3.46133	0.00271302	0.0753617	-1.5003
OR2L8	-0.593156	4.38731	-2.40615	0.0268215	0.13112	-3.50716
GALNT17	-0.593045	6.56102	-3.07249	0.00643714	0.0878874	-2.26435
AZIN1	-0.593017	6.16858	-2.70611	0.0142681	0.106	-2.96178
NR4A1	-0.59281	4.80066	-2.20228	0.0406155	0.154726	-3.86012
HARS	-0.592756	6.77799	-3.60895	0.00194839	0.0742752	-1.20655
RHEBL1	-0.592389	3.35015	-2.28423	0.0344288	0.144522	-3.72019
DDX10	-0.592096	4.9366	-2.88284	0.00974688	0.096576	-2.62892
SLC12A5	-0.591759	7.01397	-2.46001	0.0239877	0.125194	-3.41134
MAGEH1	-0.591687	5.88279	-2.92958	0.0088041	0.0938606	-2.5397
TMEM14A	-0.591643	6.71672	-2.81836	0.0112084	0.100474	-2.75121
KLHL30	0.591531	3.60822	4.24657	0.000464284	0.0706436	0.0669463
DLGAP1	-0.591298	6.42509	-4.39864	0.000330181	0.0706436	0.368972
ACP2	-0.59126	5.91969	-3.70048	0.00158614	0.0742142	-1.02389
GABBR2	-0.591123	7.62196	-2.98548	0.00779198	0.0913767	-2.43244
IL17B	0.59095	3.2563	4.31422	0.000398905	0.0706436	0.201486
PRH1	-0.590939	2.82559	-2.04748	0.0551544	0.178928	-4.11657
RIMS2	-0.590611	6.59926	-4.81187	0.00013168	0.0706436	1.18066
NDFIP1	-0.590514	7.3808	-3.60602	0.00196129	0.0742752	-1.21241
DPH6	-0.590448	2.67043	-3.03585	0.00697716	0.0887456	-2.33529
REG1B	0.590343	1.42404	3.55118	0.00221822	0.0742752	-1.32167
ZBBX	-0.590243	2.53775	-3.36587	0.00335829	0.0781337	-1.68941
ATRN	-0.589707	6.07949	-3.63267	0.00184729	0.0742752	-1.15924
NATD1	0.589265	4.96704	2.15294	0.0448165	0.161528	-3.94301
OR56A3	0.589192	2.48417	2.24572	0.0372185	0.1489	-3.78628
RTL8C	-0.58918	8.87499	-2.54809	0.0199509	0.117401	-3.25254
MRPS28	-0.589046	3.91967	-2.25828	0.0362866	0.147642	-3.76479
SSX2IP	-0.588679	4.57995	-2.6749	0.0152517	0.108331	-3.01978
NFIA	0.588077	6.43527	2.42695	0.0256915	0.128594	-3.47026
XKR8	0.588014	5.38361	2.94453	0.00852154	0.0927572	-2.51107
SYT12	-0.587938	5.03431	-4.06729	0.000694662	0.0712312	-0.29057
MRPL33	-0.587873	5.48203	-1.84242	0.0815808	0.217014	-4.43852
LYRM2	0.587846	5.14632	1.819	0.085217	0.222413	-4.47387
OTUD7B	0.58778	5.60669	2.80906	0.0114358	0.100994	-2.76877
PKIG	0.587665	5.38402	1.84774	0.0807737	0.2164	-4.43044
RTN4IP1	-0.586949	3.52684	-2.87542	0.00990518	0.0976703	-2.64303
PWP1	-0.586835	5.863	-2.72198	0.0137917	0.105746	-2.93221
PPP4R4	-0.586685	5.28064	-2.2239	0.0388909	0.151731	-3.82347
CFD	0.586548	4.34782	2.97293	0.00800892	0.0923754	-2.45658
ATP6AP2	-0.586465	7.71377	-3.83186	0.00118016	0.0736145	-0.761272
ZNF542P	-0.58642	3.57606	-1.98771	0.0619257	0.18939	-4.21259
BACE2	0.586176	4.62084	3.4499	0.00278327	0.0753617	-1.52297
GMPR2	-0.586002	5.3821	-3.77384	0.0013448	0.0736145	-0.877283
CRB3	0.585913	4.24231	2.57663	0.0187869	0.116095	-3.20057
GSDME	-0.585868	4.78826	-3.19805	0.00487794	0.084643	-2.01964
HSPB8	0.585743	6.21159	2.73537	0.0134014	0.105174	-2.9072
RALYL	-0.585164	5.58407	-2.44919	0.0245332	0.126274	-3.43066
LIM2	0.585132	3.12754	2.98304	0.00783359	0.0915608	-2.43712
CSNK1A1L	0.584778	3.92529	3.50532	0.00245842	0.0744017	-1.4129
COA1	-0.584748	5.37474	-2.98522	0.00779632	0.0913767	-2.43293
CYP4X1	-0.584704	4.53533	-2.79799	0.0117123	0.101765	-2.78965
NAPG	-0.584573	5.72965	-2.56496	0.0192551	0.116382	-3.22186
BMPR2	-0.584572	6.34456	-2.45494	0.0242421	0.125826	-3.4204
NFE2L3	0.584333	3.42183	3.23102	0.00453404	0.0835639	-1.95504
NGFR	0.584114	4.26358	3.01684	0.0072745	0.0898521	-2.37201
PXDC1	0.583808	4.81963	2.16341	0.043893	0.159987	-3.9255
SLC7A8	-0.583782	5.81278	-3.4099	0.00304378	0.0756311	-1.60228
GNRH2	0.583592	3.5268	3.5724	0.00211507	0.0742752	-1.27941
DCAF16	-0.583566	5.287	-2.71264	0.0140702	0.106	-2.94963
ALDH1A1	-0.583504	5.64797	-2.15785	0.0443817	0.16093	-3.93481
OGFOD1	-0.583436	5.28876	-3.29034	0.00397396	0.0807294	-1.83843
GDPD2	0.583404	3.78384	2.16941	0.0433722	0.15908	-3.91546
HGF	0.583397	3.94526	1.31317	0.205259	0.364559	-5.15564
SGIP1	-0.583322	6.08727	-3.13926	0.00555577	0.0856131	-2.13452
GAB2	0.583193	6.31239	2.28799	0.034167	0.14427	-3.71371
KCNS1	-0.583101	4.84411	-2.33964	0.0307518	0.137872	-3.62405
GIPC3	0.583038	4.21651	2.70278	0.0143702	0.106201	-2.96799
CDC42EP1	0.58275	5.08369	3.71267	0.00154323	0.0738779	-0.999531
TRIM32	-0.582169	4.90469	-3.03227	0.00703229	0.0888439	-2.34221
ANKRD45	0.582155	3.3935	4.28575	0.000425208	0.0706436	0.144891
ANKRD42	-0.582058	3.64318	-1.89177	0.0743609	0.207334	-4.36302
FOXC2	0.582026	5.03828	2.24981	0.0369127	0.148524	-3.77929
CEACAM3	0.581912	4.79267	2.62531	0.0169482	0.112524	-3.11135
OR2AT4	0.581858	2.37257	2.47999	0.0230098	0.123494	-3.37554
AIFM3	0.581852	6.40321	3.09234	0.00616178	0.0876429	-2.22582
NEUROD1	-0.581815	4.75803	-0.991886	0.334113	0.49561	-5.4943
UGCG	-0.581782	4.34764	-2.45787	0.0240948	0.125561	-3.41517
LRP12	-0.581657	4.76252	-2.13889	0.0460835	0.164143	-3.96642
ARL6IP5	-0.581652	6.59907	-2.47137	0.0234271	0.1243	-3.391
CYP4A22	0.581586	3.15477	1.77407	0.0925934	0.230562	-4.54086
AVIL	0.581552	3.37688	4.55436	0.000233197	0.0706436	0.676586
GRIK1	-0.581248	3.81363	-3.05119	0.00674601	0.088578	-2.30563
PRMT9	-0.581124	3.74709	-2.51774	0.0212636	0.119917	-3.30754
HMCES	-0.581095	5.89169	-4.33372	0.00038185	0.0706436	0.240202
CEP170	-0.580973	5.81777	-2.42906	0.0255796	0.128412	-3.46652
DDX53	0.58064	1.89457	2.99089	0.00770015	0.0913746	-2.42202
LGMN	-0.580506	6.73976	-3.66493	0.0017181	0.0742752	-1.09486
PIK3CB	-0.58037	5.80398	-2.46355	0.0238115	0.124934	-3.405
ZFHX2	0.580319	4.50273	4.19057	0.000526494	0.0706436	-0.0445759
LRP10	0.580167	4.96087	2.46471	0.0237539	0.124835	-3.40292
CCDC25	-0.57955	5.885	-3.66778	0.00170714	0.0742752	-1.08918
UBE2W	-0.579549	4.7744	-2.11066	0.0487287	0.168169	-4.0132
TAF1A	0.579129	2.31148	1.89646	0.073705	0.206558	-4.35578
HSPA1B	0.578974	7.5698	1.44386	0.165583	0.320943	-4.99566
OR4D11	0.57894	1.45501	3.47208	0.0026485	0.0753617	-1.47895
UBE2D1	-0.578765	4.5407	-2.38608	0.0279553	0.133113	-3.54261
AK5	-0.578605	7.72144	-2.18291	0.0422201	0.157142	-3.89279
ICAM4	0.578456	3.52024	2.9365	0.00867212	0.0931699	-2.52645
CCNC	-0.578318	4.51965	-2.20177	0.0406572	0.154726	-3.86098
TMC7	-0.57806	5.7437	-1.89636	0.0737182	0.206558	-4.35593
CA8	0.578009	3.35394	4.15511	0.000570173	0.0706436	-0.115287
LRRTM1	-0.577923	4.46798	-2.18416	0.0421148	0.157005	-3.89069
ZC2HC1A	-0.577815	4.55605	-3.02396	0.00716178	0.089572	-2.35827
NUP93	-0.577623	6.31973	-3.83405	0.00117435	0.0736145	-0.756891
MYL7	0.576781	3.17803	3.52843	0.0023343	0.0742752	-1.36694
FGF2	0.57678	5.26672	2.0465	0.0552593	0.1792	-4.11815
FOXO3	0.576715	3.84614	3.98412	0.000837661	0.0721993	-0.456786
BYSL	0.576695	3.94597	2.6053	0.0176825	0.113672	-3.14812
ABHD16B	0.576645	3.82985	3.56267	0.00216176	0.0742752	-1.29879
NMNAT2	-0.576594	7.35731	-2.78477	0.0120511	0.102674	-2.81456
SYT16	-0.576592	5.76959	-2.44411	0.0247937	0.126982	-3.43973
SDHC	-0.576452	4.86715	-2.1492	0.0451513	0.162081	-3.94926
VSTM2A	-0.576398	5.97546	-1.7615	0.0947535	0.233217	-4.55939
SPATA13	0.576359	4.00972	3.97833	0.00084865	0.0721993	-0.468361
TM9SF2	-0.576205	6.12671	-2.80844	0.0114511	0.100994	-2.76994
PCDHB18P	-0.575987	3.56109	-2.40952	0.0266351	0.130622	-3.50119
TP53INP2	0.575976	7.20551	1.82378	0.084464	0.221361	-4.46669
PSG8	0.575972	1.27499	2.7837	0.0120789	0.102674	-2.81657
MMD	-0.575923	7.16359	-2.13544	0.0464003	0.164717	-3.97217
PCDHB2	-0.575689	3.77797	-2.8567	0.0103157	0.0982566	-2.6786
SPATA25	0.575667	2.97097	1.96948	0.0641347	0.192364	-4.24154
ASNS	-0.575549	6.04537	-2.68493	0.0149289	0.107797	-3.00118
TMEM126B	-0.575479	5.23587	-2.60996	0.0175088	0.113464	-3.13956
COX6A2	0.575419	4.44821	3.22598	0.00458505	0.0839094	-1.96493
IGFL1	0.575324	3.18142	2.39153	0.0276428	0.132581	-3.53299
TOMM22	-0.57532	5.37106	-3.95967	0.000885058	0.0721993	-0.505669
PTPN4	0.575175	5.75783	1.87725	0.0764233	0.210527	-4.38536
RCN2	-0.575093	5.85918	-2.68157	0.0150362	0.108228	-3.0074
IQCB1	-0.575074	4.52035	-3.09867	0.00607642	0.0869736	-2.21352
PTK2B	-0.574785	6.44816	-4.40311	0.000326896	0.0706436	0.377824
LIG4	-0.574523	4.80636	-2.6838	0.0149648	0.107875	-3.00326
IL1RAP	-0.574356	4.22311	-3.22373	0.0046079	0.0840134	-1.96932
PALLD	0.573979	4.00856	3.76359	0.00137617	0.0736145	-0.897768
LAMTOR3	-0.573974	5.94007	-2.27907	0.0347905	0.145176	-3.72907
ERH	-0.573752	7.60558	-2.61602	0.0172855	0.113214	-3.12844
IL4R	0.573707	3.73717	3.51131	0.00242564	0.0744017	-1.40099
TEAD2	0.573601	4.33583	3.26886	0.00416843	0.0824127	-1.8807
ZFP36L1	0.573568	7.10549	2.13448	0.046488	0.164734	-3.97375
SUPV3L1	-0.573529	5.3108	-3.03809	0.00694288	0.0887456	-2.33095
ROM1	0.5734	5.54288	2.92567	0.00887951	0.0940324	-2.54719
OR4C3	0.573364	1.29725	2.59085	0.0182311	0.115073	-3.17458
PRM3	0.573272	4.24702	2.12042	0.0477989	0.166588	-3.99707
ABI3	0.572948	4.49534	3.34581	0.00351203	0.0783781	-1.72905
MAP7D2	-0.572653	6.38443	-2.45844	0.0240661	0.125488	-3.41414
ACLY	-0.572498	6.46021	-3.17013	0.00518914	0.0847591	-2.07426
GTF3C6	0.572378	7.84191	1.6387	0.118254	0.265349	-4.73557
ELOVL6	-0.572335	4.35339	-2.38103	0.0282475	0.133836	-3.55151
CBFB	0.572236	5.75173	3.08773	0.00622471	0.0877556	-2.23478
ECM1	-0.572207	4.54743	-2.71092	0.0141221	0.106	-2.95283
HOXC12	0.571751	4.53947	2.34785	0.0302392	0.137279	-3.60971
AASDHPPT	-0.571575	5.77161	-2.911	0.00916787	0.0947832	-2.57523
SATB1	-0.571385	7.79026	-2.3485	0.0301992	0.137279	-3.60859
HIST1H3J	0.571225	2.51736	3.57916	0.0020832	0.0742752	-1.26594
RGCC	0.571173	7.60912	1.70952	0.104158	0.245716	-4.63507
A4GALT	0.571061	4.13062	2.38975	0.0277441	0.132697	-3.53612
MANSC1	-0.571015	4.89456	-2.51306	0.021473	0.120355	-3.31599
FGF9	-0.570759	3.70922	-2.08147	0.0516076	0.172802	-4.06118
TVP23B	0.570436	2.72107	1.42766	0.170134	0.325747	-5.01614
LTBR	0.570421	4.54037	3.39564	0.00314233	0.0764559	-1.63052
C17ORF49	-0.570243	6.9017	-4.5897	0.000215543	0.0706436	0.746135
VSIG4	0.570085	5.40546	2.15968	0.0442201	0.160536	-3.93175
AHNAK	0.570008	5.74608	2.20218	0.0406236	0.154726	-3.86029
MED21	-0.569976	5.01611	-2.76958	0.0124518	0.103066	-2.84311
PARM1	-0.569973	6.21136	-3.10153	0.00603827	0.0867993	-2.20797
PLEKHF1	0.569958	4.47577	3.23315	0.00451262	0.0834565	-1.95085
ATP1A3	-0.569709	7.68608	-2.18388	0.0421379	0.157005	-3.89115
FAM167B	0.5696	4.08253	2.88955	0.00960575	0.0960915	-2.61613
RPL15	-0.569577	9.98695	-3.54598	0.00224422	0.0742752	-1.33201
TMEM230	0.569449	6.75189	4.26008	0.000450412	0.0706436	0.093842
KCNH1	-0.569338	6.83177	-3.85473	0.00112094	0.0736145	-0.715538
HMHB1	0.569329	3.74947	2.64298	0.0163242	0.110805	-3.07881
FGF14	-0.569007	5.70833	-2.44552	0.0247212	0.126763	-3.43722
MCTS1	-0.568846	4.91734	-2.25618	0.0364412	0.147981	-3.76839
CD47	-0.568111	7.01122	-2.27313	0.0352121	0.146164	-3.73929
PRKCD	-0.567971	5.20543	-3.57147	0.00211948	0.0742752	-1.28126
NTN4	-0.567948	3.46686	-1.48428	0.154657	0.308751	-4.94377
CASD1	-0.567818	5.07939	-2.14258	0.0457476	0.163358	-3.96028
SRP54	-0.567802	5.02153	-2.82062	0.0111539	0.100405	-2.74695
PSG9	0.567776	2.14922	2.89822	0.00942628	0.0954421	-2.5996
TNS1	0.56766	5.50813	2.20458	0.040429	0.154571	-3.85623
RAX	0.567318	4.26018	2.33967	0.0307501	0.137872	-3.62401
ANO5	-0.56731	4.73504	-2.3762	0.0285296	0.134527	-3.56
EXOC6	-0.567228	4.38108	-2.4066	0.0267966	0.131073	-3.50637
BLOC1S2	-0.566786	5.60162	-2.3933	0.0275423	0.132339	-3.52987
TNFSF15	0.566436	2.14081	4.18998	0.000527192	0.0706436	-0.0457516
ANP32A-IT1	0.566387	3.08045	3.48935	0.00254797	0.0748745	-1.44464
GABARAPL1	-0.566234	6.79372	-2.33792	0.0308601	0.138175	-3.62705
ZNF705A	0.566019	1.25405	2.4864	0.0227039	0.12264	-3.36402
GDAP1	-0.565983	6.75378	-2.82585	0.0110285	0.10032	-2.73706
SPRY4	-0.565972	4.82584	-3.50145	0.00247984	0.0744213	-1.42059
LCE2B	0.565785	1.95472	1.61148	0.124088	0.272166	-4.77338
PPP1R2C	0.565617	2.88926	2.50412	0.0218788	0.121171	-3.33214
SPINT2	-0.565488	6.38503	-3.05774	0.00664941	0.0884614	-2.29292
ZNF540	-0.565429	3.93815	-2.65073	0.0160573	0.110223	-3.06449
CARHSP1	0.565272	5.92617	2.8494	0.0104803	0.0990588	-2.69246
SDHD	-0.565029	1.55225	-2.06387	0.0534171	0.176255	-4.08992
ICA1	-0.56492	4.75856	-3.64937	0.00177926	0.0742752	-1.12592
TTC19	-0.564863	6.51686	-3.61256	0.00193269	0.0742752	-1.19937
ABHD4	0.564393	5.32834	2.45458	0.0242598	0.12588	-3.42103
POLR2B	-0.564183	6.1642	-2.28716	0.0342241	0.14439	-3.71512
OSBPL8	-0.5635	4.81722	-2.92595	0.00887404	0.0940324	-2.54665
METTL7A	0.563228	6.25062	2.25421	0.0365866	0.148223	-3.77177
KPNA2	0.563132	1.62115	1.66859	0.112117	0.256685	-4.69352
OR52I2	0.563071	1.5341	1.82072	0.0849455	0.222045	-4.47129
OR4D10	0.56258	2.20702	1.65284	0.115316	0.261156	-4.71574
MCHR1	-0.562489	5.41604	-2.86201	0.0101976	0.0979933	-2.66852
PALD1	0.562327	5.83046	1.53068	0.142853	0.294182	-4.88284
VXN	-0.562262	7.7452	-3.22065	0.00463956	0.0840134	-1.97537
RFC3	-0.562175	3.22417	-2.55557	0.0196393	0.116824	-3.23894
ABCA5	-0.561989	4.07906	-2.18091	0.042389	0.157475	-3.89615
COPRS	-0.56198	6.35155	-2.98797	0.00774949	0.0913746	-2.42764
PFDN1	-0.561884	5.34448	-2.82187	0.0111237	0.100373	-2.74458
HCN3	0.561745	5.30921	2.46812	0.0235861	0.124514	-3.39682
ARL15	-0.561741	3.44636	-2.4246	0.025817	0.129002	-3.47444
DMRTA1	0.561574	3.58531	3.9486	0.000907379	0.0721993	-0.527791
LYPLA1	-0.561532	2.71084	-1.22248	0.236947	0.39862	-5.25935
HAPLN1	-0.560914	2.55051	-2.73105	0.0135263	0.105295	-2.91529
PANX3	0.560902	2.13342	4.29348	0.000417901	0.0706436	0.160256
TMEM30A	-0.560749	6.67458	-2.8719	0.00998122	0.0978137	-2.64973
ACSL4	-0.560633	4.64683	-2.00577	0.0598051	0.18602	-4.18376
EPHX1	0.560632	6.61371	1.84199	0.0816467	0.217064	-4.43917
SLC16A6	-0.560511	3.18672	-3.22613	0.00458347	0.0839094	-1.96462
CYCS	-0.560454	6.65299	-4.17899	0.000540372	0.0706436	-0.0676578
SCFD2	-0.560382	4.80063	-2.57372	0.0189028	0.116095	-3.20589
MT1JP	0.560345	2.35364	1.55708	0.136475	0.286392	-4.84753
CAMKK2	-0.560339	6.3028	-2.73724	0.0133478	0.105026	-2.90371
TUBGCP5	-0.560237	4.11783	-2.92565	0.00887979	0.0940324	-2.54722
AGL	-0.559874	3.98086	-2.72815	0.0136104	0.105424	-2.92069
RPS11	-0.559708	3.47161	-2.61413	0.0173546	0.11334	-3.1319
CEACAM6	0.559635	2.51281	3.17388	0.0051462	0.0847565	-2.06692
ITPR1	-0.559254	6.74987	-3.5395	0.00227706	0.0742752	-1.3449
PARP2	-0.559251	5.39412	-2.57413	0.0188862	0.116095	-3.20513
MAPK8	-0.559035	5.01199	-2.68146	0.0150398	0.108228	-3.00761
SLC25A44	-0.558897	6.04131	-2.63091	0.016748	0.112246	-3.10104
ACTR6	-0.558895	4.0572	-1.88427	0.0754201	0.209017	-4.37458
F2RL3	0.558851	4.11362	2.96073	0.00822542	0.0926956	-2.48001
MUC20	0.558823	4.53721	2.39292	0.0275634	0.132346	-3.53053
ETFRF1	-0.558629	5.99659	-1.10778	0.282222	0.44322	-5.38153
SYP	-0.558607	9.39891	-2.43568	0.0252312	0.127873	-3.45475
VPS33B	-0.558583	4.60792	-3.06513	0.00654231	0.0880337	-2.27862
MBP	0.558504	10.4057	1.64944	0.116018	0.262186	-4.72053
KIAA1324	-0.55822	4.87274	-2.76423	0.0125958	0.103496	-2.85314
PRPF19	-0.558205	7.46762	-3.13801	0.00557103	0.0856131	-2.13694
RALB	-0.558182	6.30716	-3.87289	0.00107602	0.0733899	-0.679211
SERHL2	0.558059	2.62976	2.54678	0.020006	0.117565	-3.25492
ANLN	0.557857	4.9311	1.92364	0.0700033	0.201328	-4.31357
WFIKKN2	0.557728	4.2621	2.41548	0.0263088	0.129846	-3.49062
CDC42	-0.557726	6.51715	-2.77008	0.0124383	0.103066	-2.84216
UBR3	-0.557229	5.87905	-2.92265	0.00893812	0.0943994	-2.55296
RPL4	0.557066	4.44635	1.55422	0.137155	0.287214	-4.85138
CAPN2	0.556603	6.37107	2.48247	0.0228909	0.123219	-3.37108
RCVRN	0.556397	3.59836	2.20701	0.0402319	0.154226	-3.85211
OR5M1	0.555559	1.18743	1.77562	0.0923291	0.230084	-4.53856
SC5D	-0.555517	5.68298	-2.44371	0.0248143	0.127049	-3.44045
TAF7	-0.555312	6.28822	-1.88	0.0760289	0.21008	-4.38114
ZCCHC12	-0.555195	4.86805	-1.60118	0.126357	0.275119	-4.78756
KRTAP13-4	0.555187	2.73995	1.86856	0.0776824	0.212513	-4.39868
TRO	-0.554527	5.32305	-3.80471	0.00125455	0.0736145	-0.815572
FASLG	0.554408	2.21602	2.91599	0.00906879	0.0945448	-2.56569
RSRC1	-0.554332	5.96757	-4.1935	0.000523041	0.0706436	-0.0387386
ORC3	-0.554223	4.86698	-2.67814	0.0151467	0.108281	-3.01377
MGAT4C	-0.554106	3.35642	-2.08287	0.051466	0.172573	-4.05889
CASC3	0.554052	7.27984	2.37485	0.0286085	0.134527	-3.56236
ORM1	0.554035	1.3369	3.26265	0.00422643	0.0825833	-1.89292
MGC16025	0.553952	3.56929	4.39597	0.000332158	0.0706436	0.363686
SLC7A14	-0.553921	6.24825	-1.74385	0.0978602	0.237694	-4.58526
IBTK	-0.553694	4.82094	-2.46728	0.0236272	0.124538	-3.39832
PSMC3	-0.553598	6.95487	-4.38611	0.000339572	0.0706436	0.344138
FAXC	-0.55359	6.34661	-1.84619	0.0810081	0.216746	-4.43279
HSPB2	0.553495	5.24057	3.58303	0.00206516	0.0742752	-1.25822
NIP7	-0.553471	5.29759	-4.29801	0.000413671	0.0706436	0.169273
FEV	0.553421	5.17783	2.12684	0.0471959	0.165674	-3.98643
PPARGC1A	-0.553223	4.81816	-3.39355	0.00315698	0.0765928	-1.63464
ATR	-0.553204	3.77385	-2.92024	0.00898503	0.0944158	-2.55755
C11ORF87	-0.553133	6.86872	-2.76238	0.012646	0.103502	-2.85661
ENPP5	-0.552957	4.28723	-2.10127	0.0496381	0.169752	-4.02867
TMEM69	-0.552861	5.14605	-3.13734	0.00557932	0.0856131	-2.13825
TPMT	-0.552321	3.83706	-1.7345	0.0995427	0.239996	-4.5989
SLC25A11	-0.55196	6.76119	-4.56047	0.000230043	0.0706436	0.688619
ARL1	-0.551671	5.34266	-2.78802	0.011967	0.102674	-2.80844
GBA	-0.55148	5.249	-2.84809	0.01051	0.0991067	-2.69493
SUCLA2	-0.551383	5.81069	-2.91685	0.00905165	0.0945448	-2.56403
CPLANE2	0.55126	4.57134	3.01073	0.00737261	0.0903384	-2.3838
PAX1	0.55124	3.53847	3.62567	0.00187657	0.0742752	-1.1732
CLDN19	0.551205	4.29757	2.40203	0.0270506	0.131475	-3.51445
NIPSNAP2	-0.55113	5.9155	-3.19113	0.00495339	0.084643	-2.0332
TGFB2	0.550966	6.16003	1.84596	0.0810421	0.216746	-4.43314
GLMN	-0.550836	3.51115	-2.32265	0.0318384	0.139972	-3.65365
DDX24	-0.550398	8.22994	-2.4662	0.0236805	0.124664	-3.40026
RAP1GDS1	-0.550344	6.07734	-2.70879	0.0141867	0.106	-2.9568
PSMC4	-0.550254	6.33957	-2.82598	0.0110253	0.10032	-2.73681
SOX21	0.550224	5.45124	2.12223	0.0476282	0.166259	-3.99407
GCNA	0.550144	3.60697	3.58445	0.00205861	0.0742752	-1.25539
C10ORF91	0.549864	2.72999	2.90705	0.00924701	0.0947832	-2.58276
MOAP1	-0.549863	7.17472	-3.25473	0.00430147	0.0829233	-1.90848
SPATA31D3	0.549761	1.91432	2.61506	0.0173205	0.11331	-3.13019
MTSS2	0.549617	7.97415	1.84143	0.0817312	0.217255	-4.44001
YAP1	0.549595	5.40019	2.28432	0.0344221	0.144522	-3.72003
GNGT1	0.549194	1.95034	3.51578	0.00240149	0.0744017	-1.39211
SLC25A17	-0.549188	4.0302	-2.85859	0.0102737	0.0981761	-2.67502
BARX1	0.549123	4.1829	3.29928	0.00389562	0.0802699	-1.82081
SERINC3	-0.549095	8.43121	-3.71924	0.00152061	0.0738779	-0.986416
SEMA4D	0.548859	5.85447	2.80353	0.0115732	0.101061	-2.77921
P2RX7	0.548826	5.98236	2.61378	0.0173677	0.11334	-3.13255
TIGAR	-0.548773	3.7805	-2.53941	0.0203185	0.118296	-3.26831
SCAMP5	-0.548766	8.66776	-3.11761	0.00582781	0.086139	-2.17669
MPP1	-0.548679	6.61982	-3.0402	0.00691085	0.0887456	-2.32688
SLC2A4	0.548642	3.67905	3.72329	0.0015068	0.0738779	-0.978316
PSMB4	-0.548633	8.20031	-4.08016	0.000674834	0.0712312	-0.264863
FLT3LG	0.548301	4.92496	2.89521	0.00948821	0.0956311	-2.60534
WDR82	-0.548256	5.99896	-2.46906	0.0235398	0.124466	-3.39513
ARL6IP1	-0.548213	10.4174	-2.93214	0.00875496	0.0935268	-2.53479
CPLX1	-0.548007	7.15656	-3.59808	0.00199656	0.0742752	-1.22823
YBX1	0.548002	2.12054	1.33323	0.198723	0.357549	-5.13189
TTC33	-0.547979	4.84793	-2.11917	0.0479172	0.166832	-3.99914
MAS1	-0.547914	2.47785	-2.71607	0.0139672	0.105848	-2.94323
CCNA1	-0.547888	3.46398	-1.7033	0.105336	0.247465	-4.64402
IQGAP1	0.547772	5.24302	3.64759	0.0017864	0.0742752	-1.12948
STX12	-0.547706	6.76616	-3.65428	0.00175976	0.0742752	-1.11614
SRSF3	-0.547614	6.60349	-1.87553	0.0766715	0.2108	-4.38801
C10ORF53	0.547579	2.1266	3.76288	0.0013784	0.0736145	-0.899205
3-Mar	0.547233	3.72862	4.18009	0.000539045	0.0706436	-0.065477
ZNF652	0.547218	5.61328	2.63815	0.0164925	0.111325	-3.08771
ERAS	0.547134	4.06603	2.94822	0.00845328	0.0927143	-2.50401
LPCAT4	-0.546931	6.52402	-2.75618	0.0128157	0.10389	-2.86824
OR52N2	0.546871	2.76689	1.90382	0.0726858	0.205156	-4.34439
SIK3	-0.546787	6.57524	-2.77378	0.0123397	0.103066	-2.83522
OR13C9	0.546738	1.91165	2.47258	0.0233679	0.124126	-3.38883
DTX3L	0.546567	3.56871	3.56848	0.00213374	0.0742752	-1.28721
FOXN4	0.546564	3.29711	3.50863	0.00244024	0.0744017	-1.40631
TPD52L1	0.546447	6.99811	2.45697	0.0241398	0.125679	-3.41677
CST8	0.546137	2.24491	5.84869	1.40649e-05	0.0398106	3.12787
TSPAN13	-0.546081	7.47684	-2.39242	0.0275922	0.132447	-3.53142
NNT	-0.54597	6.81522	-2.98589	0.00778493	0.0913746	-2.43165
RXFP4	0.545681	3.63024	3.89836	0.00101607	0.0721993	-0.628283
EXOC1	-0.545551	4.92985	-2.9564	0.00830352	0.0927143	-2.48831
ACTN2	-0.545187	4.98191	-2.79173	0.0118716	0.102459	-2.80145
MYCN	0.545178	5.30144	1.75625	0.0956684	0.234721	-4.56711
LMAN1L	0.545099	3.11517	3.90304	0.00100541	0.0721993	-0.618917
MYCBP2	-0.545032	6.79127	-2.81762	0.0112263	0.100533	-2.75261
SLC20A1	-0.544986	5.87885	-3.18884	0.00497853	0.084643	-2.03767
IFT57	-0.544485	3.59197	-2.12923	0.0469741	0.165545	-3.98248
CASP6	0.544124	2.99485	3.76441	0.00137365	0.0736145	-0.896139
RPS6KA3	-0.543915	4.49428	-2.49106	0.022484	0.122049	-3.35564
PSMD1	-0.543892	6.11877	-3.31969	0.00372252	0.0796608	-1.78058
CEBPD	0.54387	5.98762	2.29718	0.0335344	0.14314	-3.69782
ACTR1B	-0.543832	6.96904	-3.80968	0.00124058	0.0736145	-0.805625
PEX5L	-0.543693	6.90826	-3.15076	0.00541632	0.0854217	-2.11209
APLN	0.543358	5.04006	2.28809	0.0341595	0.14427	-3.71352
SQLE	-0.543111	5.17283	-2.0201	0.0581685	0.1832	-4.16076
DNAJC24	-0.543106	3.93885	-2.73433	0.0134314	0.105211	-2.90915
NFKBIA	0.542686	6.76283	2.41765	0.026191	0.12979	-3.48677
HTR1B	0.542605	5.34994	3.0141	0.00731831	0.0900996	-2.37729
FEN1	-0.542569	5.3117	-3.55343	0.00220704	0.0742752	-1.31719
GCA	-0.542346	3.87384	-2.18998	0.0416277	0.156438	-3.88088
NCKAP1	-0.542279	6.73807	-3.02068	0.00721349	0.0897485	-2.3646
SLC35A5	-0.542223	5.55072	-1.8509	0.0802978	0.215809	-4.42564
SERINC1	-0.542041	8.70012	-3.36311	0.003379	0.0781337	-1.69485
UNC50	-0.54199	5.32144	-2.83879	0.010724	0.0996341	-2.71257
FABP3	-0.541918	7.66178	-2.19226	0.0414381	0.156143	-3.87703
OR5AP2	0.541905	1.60837	2.70438	0.0143212	0.106162	-2.96502
FSCN2	0.541837	3.78208	3.20489	0.00480458	0.084643	-2.00625
ATP2A2	-0.541654	8.30029	-2.95276	0.00836988	0.0927143	-2.4953
MICU3	-0.541421	4.24666	-2.99893	0.00756582	0.0912759	-2.40655
WFDC3	0.54124	3.08156	3.86658	0.00109141	0.0735534	-0.691825
ART5	0.540942	3.46228	3.30358	0.00385857	0.0798831	-1.81236
STX1B	-0.54092	8.19332	-2.81684	0.0112454	0.100533	-2.75409
B3GALNT1	-0.540907	5.10367	-2.31031	0.0326498	0.14156	-3.67508
ATP5MPL	-0.540832	8.01492	-2.66277	0.0156512	0.109553	-3.04225
FTO	-0.540778	8.60371	-3.12844	0.00569014	0.0856886	-2.1556
NPAS4	-0.54075	3.34342	-1.47663	0.156678	0.310958	-4.95368
HEXB	-0.540747	4.72509	-3.10511	0.00599074	0.0867993	-2.201
VASN	0.540718	4.80362	2.67808	0.0151486	0.108281	-3.01388
RHOD	0.540697	4.173	2.78805	0.0119663	0.102674	-2.80838
HMG20B	0.540523	5.52165	2.73721	0.0133487	0.105026	-2.90377
SMIM8	-0.540265	5.30561	-2.38292	0.0281377	0.133528	-3.54817
PFKM	-0.540257	7.43085	-4.49516	0.000266113	0.0706436	0.559862
PTBP2	-0.540253	6.08853	-2.19338	0.0413457	0.156143	-3.87515
METAP1	-0.540239	5.23903	-2.60404	0.0177298	0.113672	-3.15043
VSIR	0.540161	5.52235	2.41519	0.0263249	0.129888	-3.49115
MRAP2	-0.53997	5.5501	-1.84472	0.0812314	0.216764	-4.43503
NECAP1	-0.539623	6.3875	-2.23985	0.0376623	0.149794	-3.79631
SLC2A4RG	0.539615	5.03545	2.50086	0.0220283	0.121171	-3.338
NDRG4	-0.539456	8.06101	-3.73077	0.00148165	0.0738779	-0.963368
HRH3	0.539261	5.84856	3.17834	0.00509567	0.0847565	-2.05821
FCGBP	0.539211	4.71282	1.52042	0.145397	0.297576	-4.89644
CDC37L1	-0.539165	4.35686	-2.69768	0.0145278	0.106531	-2.97749
TTC8	-0.538998	3.8391	-2.41264	0.0264638	0.130158	-3.49566
COL6A2	0.538963	5.09289	2.21247	0.039794	0.15353	-3.84287
OTX1	0.538944	4.80273	2.52911	0.0207628	0.119006	-3.28698
GSS	-0.538877	5.63297	-3.8117	0.00123496	0.0736145	-0.801594
S100A12	0.53883	2.61936	1.35814	0.190832	0.348522	-5.10197
HSD17B1	0.53871	3.87858	2.72624	0.0136663	0.105491	-2.92426
ZIC2	0.538551	5.55919	2.14998	0.0450808	0.161908	-3.94795
RUFY3	-0.53847	7.46101	-3.31192	0.00378752	0.0796608	-1.79591
SOCS3	0.538112	4.10284	2.57378	0.0189001	0.116095	-3.20577
RASAL2	-0.538049	5.85684	-3.4998	0.00248904	0.0744213	-1.42388
NDUFA6	-0.538045	7.69191	-3.60892	0.00194853	0.0742752	-1.20661
TM4SF5	0.537995	3.49608	3.03776	0.00694795	0.0887456	-2.33159
HIST2H2BE	0.537982	4.39484	2.17504	0.042888	0.158237	-3.90601
ZNF10	-0.537927	3.07263	-2.3145	0.0323723	0.14086	-3.66781
TOB2	0.537893	5.73482	2.56334	0.0193206	0.116398	-3.2248
PAK3	-0.537888	7.05701	-2.69825	0.0145101	0.106503	-2.97642
FAM49A	-0.537662	7.38219	-3.07463	0.00640695	0.0878874	-2.2602
ASPRV1	0.537546	3.71782	3.79074	0.0012946	0.0736145	-0.84349
MPC2	-0.537525	6.57482	-2.11794	0.0480333	0.166967	-4.00116
PSMB3	-0.537259	6.52428	-2.09318	0.0504346	0.171101	-4.04198
IGFBP5	0.537165	6.14512	3.03609	0.0069735	0.0887456	-2.33482
DSTN	-0.537136	6.81043	-3.814	0.00122857	0.0736145	-0.796983
KREMEN2	0.53701	5.31521	2.23637	0.0379272	0.150025	-3.80224
ADH1C	0.536994	2.53333	2.94844	0.0084491	0.0927143	-2.50357
NQO1	0.536954	5.85773	1.29363	0.211791	0.371614	-5.17851
ZNF273	-0.536921	3.15137	-2.27604	0.0350054	0.14571	-3.7343
OR51Q1	0.536842	1.07857	2.35424	0.0298456	0.1367	-3.59853
AMIGO2	-0.536811	2.83816	-2.50389	0.0218892	0.121171	-3.33254
COLEC12	0.536802	4.05289	3.031	0.00705185	0.0888439	-2.34466
STEAP4	0.536589	2.12936	4.14178	0.00058751	0.0712312	-0.141867
TNFRSF11B	0.536352	3.13975	2.64722	0.0161776	0.110472	-3.07097
DZIP3	-0.535943	4.87181	-2.66499	0.0155772	0.109468	-3.03813
MDFI	0.535822	4.57966	2.63699	0.0165334	0.111484	-3.08985
TAS2R31	0.535476	4.01	2.05008	0.0548749	0.1784	-4.11234
TSC22D4	0.535396	5.59239	2.2591	0.0362263	0.147608	-3.76338
SLC4A2	0.535393	8.94776	1.49812	0.151053	0.304419	-4.92574
OR52R1	0.534907	2.64141	2.89542	0.00948382	0.0956311	-2.60494
ELK1	0.534702	6.47678	2.526	0.0208985	0.119223	-3.2926
ENTPD3	-0.534676	3.91414	-2.28116	0.0346433	0.144985	-3.72547
CSF3	0.53465	5.29679	2.22611	0.0387185	0.151581	-3.81971
SDHAF3	-0.534647	3.98488	-1.59582	0.127554	0.276271	-4.79493
EID2B	-0.534583	4.43778	-2.53071	0.0206928	0.118765	-3.28407
ZNF331	0.534482	4.60489	2.41737	0.0262064	0.12979	-3.48728
OR4C6	0.534465	1.48326	3.43468	0.0028797	0.0753617	-1.55316
GSN	0.534364	7.12855	3.00195	0.0075158	0.09119	-2.40071
RPS6KA6	-0.53405	3.77878	-2.41682	0.026236	0.12979	-3.48825
FYCO1	0.533832	4.18546	3.92403	0.000958992	0.0721993	-0.57693
KRTCAP3	0.533738	4.01365	2.73317	0.0134648	0.10529	-2.91132
P2RY12	-0.53365	3.96905	-2.15724	0.0444359	0.16101	-3.93584
SLC30A9	-0.533618	5.68836	-2.75172	0.0129392	0.104034	-2.87661
AZU1	0.533524	4.3465	2.10141	0.0496253	0.169752	-4.02845
ENY2	-0.533341	5.28046	-1.85605	0.0795279	0.214785	-4.4178
KCTD9	-0.533255	2.54669	-2.13617	0.0463326	0.164582	-3.97094
OSGEP	-0.533059	5.20723	-3.29122	0.00396614	0.0807294	-1.83669
PDHX	-0.532638	5.61411	-2.94729	0.00847039	0.0927143	-2.50579
FBXO3	-0.532375	5.49835	-2.0172	0.0584972	0.183668	-4.16544
ZFAND2A	-0.532258	6.61671	-2.76963	0.0124505	0.103066	-2.84302
PDE7B	-0.532242	4.55945	-2.68674	0.0148714	0.107702	-2.99782
TESC	-0.532044	5.69469	-4.00182	0.000804942	0.0721993	-0.421402
ACSL3	-0.532014	6.43176	-2.77337	0.0123506	0.103066	-2.83599
PSMD5	-0.531916	4.49137	-2.23825	0.0377834	0.150025	-3.79903
MBTPS2	-0.531888	3.70072	-2.64444	0.0162735	0.110593	-3.0761
NDUFS2	-0.531887	6.74351	-4.18006	0.000539076	0.0706436	-0.0655277
ST6GALNAC4	0.531856	5.08488	2.82191	0.0111227	0.100373	-2.7445
USP10	-0.531821	6.4569	-2.99846	0.00757364	0.0912759	-2.40746
PGA4	0.531739	1.86226	2.68067	0.0150651	0.108228	-3.00907
CDC40	-0.531729	5.11469	-3.24088	0.00443578	0.0831489	-1.93567
LILRP2	0.531427	2.7887	2.52632	0.0208843	0.119223	-3.29202
MAPK4	0.531134	7.47449	2.0707	0.0527081	0.174525	-4.07878
LGI3	-0.530808	7.33263	-3.00985	0.00738687	0.0904235	-2.3855
RHOT1	-0.5307	5.4775	-2.17997	0.0424681	0.157475	-3.89773
MCEE	-0.530665	2.7391	-2.44162	0.0249217	0.127369	-3.44415
ABCG2	-0.530165	4.51066	-1.65436	0.115005	0.260696	-4.71362
FZD1	0.530145	4.68242	3.16068	0.00529879	0.0849128	-2.09272
ZNF148	-0.530124	5.38856	-2.7719	0.0123898	0.103066	-2.83875
DNAJC10	-0.530113	5.11763	-2.94691	0.00847738	0.0927143	-2.50651
MRPS10	-0.529969	4.98379	-2.25	0.0368988	0.148524	-3.77897
STON2	0.529773	4.41322	1.97962	0.0628976	0.190655	-4.22546
GDI2	-0.52942	6.90977	-2.87408	0.00993413	0.0976977	-2.64559
GABRB2	-0.529354	6.6736	-2.22422	0.0388657	0.151702	-3.82292
ANXA7	-0.529317	6.43983	-3.41635	0.00300016	0.0756022	-1.58949
SCML4	0.52893	2.98023	4.02732	0.000760044	0.0721993	-0.370437
ECHDC3	0.528898	3.71727	2.81222	0.0113581	0.100833	-2.76281
CSMD3	-0.528882	5.05415	-2.71163	0.0141007	0.106	-2.95151
ACSS3	0.52885	5.52719	2.05208	0.0546614	0.178215	-4.1091
SBDS	-0.52884	8.96318	-2.46574	0.0237031	0.124706	-3.40108
SMTN	0.528773	4.64598	2.37857	0.0283905	0.13423	-3.55582
PRRT2	-0.528739	6.83795	-3.10771	0.00595649	0.0867574	-2.19595
EMILIN2	0.528351	7.39385	1.45605	0.162222	0.317363	-4.98013
FOXD1	0.528154	4.10967	2.54196	0.0202099	0.117947	-3.26368
SEC61G	-0.528131	7.70008	-1.91195	0.0715749	0.203418	-4.33177
KCNN3	0.528061	5.52415	2.55994	0.0194598	0.116532	-3.231
STAMBPL1	-0.527792	4.86912	-2.67598	0.0152166	0.10832	-3.01777
CROCCP3	0.527448	3.96715	2.53435	0.0205356	0.118625	-3.27749
GRAMD1C	0.527371	4.13298	2.09442	0.0503116	0.170894	-4.03994
TMEM62	-0.527296	4.28398	-2.32761	0.0315175	0.139549	-3.64502
TMEM38A	-0.527049	6.42493	-3.90301	0.00100548	0.0721993	-0.618974
U2AF1L4	-0.527023	5.32813	-3.67646	0.00167415	0.0742752	-1.07185
GPR183	-0.526993	2.54169	-1.47528	0.157037	0.311415	-4.95542
CATSPER2P1	0.526984	6.81091	2.21829	0.0393321	0.152437	-3.833
DOP1A	-0.526965	5.26886	-3.25938	0.00425718	0.082622	-1.89933
SIGLEC5	0.526784	2.7432	3.02494	0.00714636	0.089572	-2.35637
CNKSR2	-0.526733	6.5567	-2.06169	0.0536458	0.176532	-4.09348
ACBD6	-0.52652	4.96517	-2.57521	0.0188431	0.116095	-3.20316
NANS	-0.526385	5.23165	-2.37635	0.0285209	0.134527	-3.55974
CLIC1	0.526241	4.755	2.70313	0.0143596	0.106201	-2.96735
TRPV1	0.526234	3.015	2.21283	0.0397655	0.153507	-3.84226
ATL2	-0.526128	5.26659	-2.86935	0.0100366	0.0979006	-2.65457
SUPT7L	-0.525952	5.38644	-3.18852	0.00498206	0.084643	-2.0383
LCN2	0.525606	3.38549	2.90773	0.00923336	0.0947832	-2.58147
TRAPPC1	-0.525599	8.09666	-4.59564	0.000212711	0.0706436	0.757818
FFAR1	0.52552	3.73655	2.18951	0.041667	0.156438	-3.88168
FANCB	0.525492	2.56794	2.94687	0.0084782	0.0927143	-2.50659
GJB7	0.525276	1.96347	4.39267	0.000334628	0.0706436	0.357127
ATP8A2	-0.525236	5.94629	-2.46123	0.0239266	0.125068	-3.40915
CH25H	-0.525201	3.26631	-1.1262	0.274547	0.436672	-5.3626
PLCE1	0.525189	4.54418	4.38965	0.000336897	0.0706436	0.351144
KLHDC3	-0.524764	8.33197	-4.05032	0.000721707	0.0721993	-0.32448
ZBED3	0.524596	5.20783	2.37022	0.0288824	0.13505	-3.57051
SYT11	-0.524513	8.71524	-4.2303	0.000481554	0.0706436	0.0345597
WDR54	-0.524507	5.03957	-2.06735	0.0530553	0.175231	-4.08426
ORC4	-0.52444	4.65542	-2.19225	0.0414395	0.156143	-3.87706
PSMD6	-0.52422	5.34541	-3.47846	0.00261094	0.0748745	-1.46629
NIT2	-0.524189	4.52259	-3.03222	0.00703298	0.0888439	-2.3423
KRTAP20-4	0.524104	2.7616	2.38973	0.0277457	0.132697	-3.53617
SLC36A4	-0.524079	4.55899	-2.27165	0.0353183	0.146343	-3.74185
CHST12	0.524029	5.67245	2.0008	0.0603824	0.186797	-4.19172
CNR2	0.523939	2.82024	2.41621	0.0262694	0.12979	-3.48934
LRRC7	-0.523745	6.19414	-3.11393	0.00587531	0.0861964	-2.18385
KIAA1109	-0.52372	4.821	-2.0136	0.0589062	0.18461	-4.17121
ARHGAP20	-0.523688	4.43098	-2.58793	0.018344	0.115384	-3.17993
KCNK13	0.523546	4.33727	2.56966	0.019065	0.116358	-3.21328
CATIP	0.523391	3.20024	4.22672	0.000485442	0.0706436	0.0274294
TCAP	0.523202	4.27054	2.24787	0.0370579	0.148618	-3.78261
TNFRSF13C	0.523126	2.95789	3.35502	0.00344061	0.0783627	-1.71085
TMEM105	0.523092	4.17954	2.52652	0.0208758	0.119223	-3.29167
ABHD10	-0.523038	4.0769	-2.56162	0.0193907	0.116398	-3.22793
NDUFA8	-0.522935	7.08585	-3.66672	0.00171121	0.0742752	-1.09129
DGCR6L	0.522829	6.63095	1.85062	0.0803391	0.215818	-4.42605
PRAC1	0.522734	3.10157	2.2881	0.034159	0.14427	-3.71351
SIDT1	-0.522636	5.29139	-2.81425	0.0113083	0.100811	-2.75897
TBL1XR1	-0.522509	6.7368	-2.58681	0.0183873	0.115473	-3.18196
SLITRK4	-0.52183	5.54789	-2.13841	0.0461275	0.164182	-3.96722
RBM46	0.521744	1.96338	3.98345	0.000838928	0.0721993	-0.458128
USP11	-0.521572	8.2508	-3.53841	0.00228267	0.0742752	-1.34709
KRTAP6-3	0.521426	3.5724	1.56573	0.134439	0.284023	-4.83587
RPSA	0.521341	3.11509	1.83354	0.0829434	0.219105	-4.45196
DAZAP2	-0.521044	8.02471	-2.20183	0.0406522	0.154726	-3.86088
SLC25A32	-0.520975	5.29671	-2.34632	0.0303339	0.137279	-3.61238
TTC9C	-0.520653	4.90975	-2.70121	0.0144185	0.106334	-2.97091
VLDLR	-0.520464	4.93671	-2.53074	0.0206918	0.118765	-3.28403
ATP5F1C	-0.520448	7.94912	-4.26363	0.000446839	0.0706436	0.100903
ETV4	0.520339	3.49915	4.11833	0.000619326	0.0712312	-0.188672
STMN2	-0.520323	9.80469	-2.0222	0.0579327	0.182936	-4.15739
GPCPD1	-0.520018	5.04336	-2.86634	0.0101023	0.0979006	-2.66029
BMS1P1	0.519935	0.739063	2.57292	0.0189347	0.116095	-3.20735
HOXA7	0.519927	4.21877	2.78908	0.0119396	0.102674	-2.80644
DYNC1LI1	-0.519848	4.6765	-2.58073	0.0186249	0.11589	-3.19308
GET1	-0.519793	7.13954	-2.50399	0.0218844	0.121171	-3.33235
CCDC144A	0.519685	1.41744	1.76421	0.0942836	0.232841	-4.5554
C19ORF33	0.519662	5.00555	2.0797	0.0517877	0.1732	-4.06409
FKBP1A	-0.519582	4.79935	-1.5747	0.132355	0.281783	-4.82373
ABCG4	-0.51957	5.02307	-3.15185	0.00540322	0.0854217	-2.10995
YPEL4	-0.519555	5.71517	-3.42718	0.00292838	0.0753617	-1.56802
KRI1	0.519388	4.31343	4.08654	0.000665226	0.0712312	-0.252132
PHYH	-0.519377	4.63606	-2.61046	0.0174903	0.11346	-3.13865
SOSTDC1	-0.519282	3.57717	-1.9765	0.0632765	0.191051	-4.23042
TOR1A	-0.519168	4.53089	-3.5501	0.00222357	0.0742752	-1.32381
SPP1	0.519005	8.8454	1.80188	0.0879655	0.224881	-4.49954
PLA2G10	-0.518803	1.6084	-2.57817	0.0187258	0.116095	-3.19775
PRG3	0.518785	3.0076	3.43843	0.00285562	0.0753617	-1.54572
TSPAN7	-0.518656	10.946	-3.73006	0.00148404	0.0738779	-0.964796
GPD1L	-0.51862	5.03722	-2.58502	0.0184569	0.115544	-3.18524
SKP1	-0.518586	6.56614	-2.40398	0.0269415	0.131259	-3.51099
BRI3	0.51841	6.2508	2.30905	0.0327341	0.141747	-3.67728
CCNJL	0.518293	4.3321	2.82843	0.0109671	0.10032	-2.73218
JSRP1	0.518274	5.12783	2.33911	0.0307854	0.137949	-3.62499
PIP4K2A	0.518255	7.48368	2.24823	0.0370304	0.148618	-3.78199
SSB	-0.51825	6.90506	-3.5215	0.00237085	0.0743573	-1.38072
TMEM17	-0.518194	2.82645	-1.79044	0.0898446	0.226643	-4.51659
HOXB2	0.518136	3.22166	3.48257	0.00258699	0.0748745	-1.45812
MAGED1	-0.518123	7.394	-3.1891	0.00497572	0.084643	-2.03717
TIGD3	0.518037	3.49497	1.92603	0.0696868	0.201103	-4.30985
LDHA	-0.518031	9.01693	-3.56524	0.00214932	0.0742752	-1.29367
CAPNS2	-0.517896	1.85838	-4.25829	0.000452231	0.0706436	0.0902697
NDST3	-0.517862	4.13256	-2.93816	0.00864078	0.0931132	-2.52327
ULBP1	0.517716	2.04052	1.31057	0.206119	0.365476	-5.1587
MSX1	0.517714	5.32353	2.20568	0.0403393	0.154317	-3.85436
ARHGEF3	-0.517688	5.41699	-2.43782	0.0251191	0.127704	-3.45093
PSPN	0.517576	4.13202	2.61652	0.0172671	0.113214	-3.12751
NRIP1	-0.51737	5.77906	-2.71699	0.0139398	0.105746	-2.94152
COP1	-0.516936	4.76195	-2.74747	0.0130579	0.104034	-2.88457
MRPL35	-0.516506	5.18981	-2.38395	0.0280779	0.133346	-3.54635
WT1-AS	0.516488	2.37504	3.10946	0.00593348	0.0865708	-2.19254
TWISTNB	-0.516434	4.02143	-3.06267	0.00657782	0.0881499	-2.28339
AWAT2	0.516103	2.40204	3.46592	0.00268528	0.0753617	-1.49118
TEPP	0.516093	3.57165	3.11376	0.00587745	0.0861964	-2.18417
LYPD2	0.516084	4.4741	1.83025	0.0834529	0.219904	-4.45693
PI4K2A	-0.515731	5.66312	-3.71695	0.00152845	0.0738779	-0.990984
SFXN1	-0.515682	6.21207	-3.41434	0.00301367	0.0756022	-1.59347
RHOJ	0.51566	6.39079	1.71834	0.102508	0.243689	-4.62234
WDR75	-0.515609	4.20338	-2.98662	0.00777244	0.0913746	-2.43024
CFAP36	-0.515477	5.47816	-2.36263	0.029336	0.135876	-3.58382
RAPGEF3	0.515198	5.14693	2.49085	0.0224938	0.122049	-3.35602
AANAT	0.515194	3.60355	2.7955	0.0117754	0.102083	-2.79434
RELL1	0.515126	5.93488	2.41624	0.0262678	0.12979	-3.48929
TOPBP1	-0.515072	4.53409	-2.36317	0.0293036	0.135862	-3.58288
CDKL5	-0.514982	5.86113	-2.5643	0.0192817	0.116382	-3.22305
POP4	-0.51497	4.30867	-4.07152	0.00068808	0.0712312	-0.282119
LMBR1	-0.514952	6.60849	-2.69508	0.0146088	0.106703	-2.98232
C5ORF38	0.514505	4.47588	2.18725	0.0418558	0.156746	-3.88549
TIMM10	-0.514479	5.70809	-2.9779	0.00792235	0.0917772	-2.44703
IHH	0.514353	3.54354	3.16125	0.00529214	0.0849128	-2.09161
CEL	0.514121	3.68617	3.8888	0.00103817	0.0722121	-0.647396
ZNF267	-0.513965	2.77003	-2.38586	0.0279677	0.133113	-3.54299
ZNF761	0.51396	4.41406	1.64983	0.115937	0.26217	-4.71998
PCSK5	0.513931	4.11689	3.39899	0.0031189	0.0762286	-1.62389
GPI	-0.513883	8.88367	-3.32654	0.00366616	0.0794162	-1.76708
SPR	0.513832	5.33637	3.26712	0.00418457	0.0825219	-1.88411
UBA5	-0.513602	5.85181	-3.13276	0.00563614	0.0856131	-2.14719
ARPP19	-0.513515	7.97475	-1.83225	0.0831421	0.219323	-4.4539
USP14	-0.513512	5.47998	-2.65354	0.0159616	0.110006	-3.0593
COX7B	-0.513478	6.79331	-4.21559	0.000497729	0.0706436	0.00525981
CFI	0.513363	2.3073	4.0889	0.000661694	0.0712312	-0.247407
PPCS	-0.513323	5.5187	-2.51742	0.0212776	0.119917	-3.30811
RNF175	-0.513293	5.6773	-2.43165	0.0254429	0.128298	-3.46192
GABRA5	-0.513164	6.35151	-1.63347	0.119357	0.26633	-4.74288
DOCK5	0.51315	4.60112	2.49864	0.022131	0.121281	-3.34201
RNF216P1	0.512675	3.67954	2.54075	0.0202613	0.118125	-3.26588
EPHX4	-0.512387	4.60991	-2.352	0.0299828	0.136881	-3.60245
GLIS1	0.512015	3.85023	2.50109	0.0220179	0.121171	-3.33759
PITHD1	-0.511869	6.53281	-3.00164	0.00752092	0.09119	-2.40131
OR10J5	0.511707	1.65621	2.82784	0.0109811	0.10032	-2.7333
FBXL19-AS1	0.511671	2.66471	4.00357	0.000801768	0.0721993	-0.417894
ADAMTS2	0.511431	4.47556	3.62285	0.00188851	0.0742752	-1.17884
FSHB	0.511164	1.80656	2.16182	0.0440328	0.160165	-3.92818
SYDE1	0.5111	4.13764	2.72806	0.0136133	0.105424	-2.92087
PNMA6A	-0.510736	6.4772	-2.67422	0.0152739	0.108363	-3.02104
OR51G1	0.510697	1.34417	2.62433	0.0169834	0.112535	-3.11315
STARD3NL	-0.510573	5.41536	-2.70948	0.0141656	0.106	-2.95551
C2ORF27A	0.510493	5.10323	1.37917	0.184371	0.340529	-5.07637
PAQR9	-0.510375	4.4149	-2.22657	0.0386825	0.151581	-3.81893
PTGIR	0.510327	3.8663	2.9935	0.00765633	0.0913746	-2.417
PDS5B	-0.510212	4.84479	-2.1061	0.049169	0.168978	-4.02073
YWHAB	-0.510171	8.02849	-3.0852	0.00625949	0.0877846	-2.23969
HLTF	-0.510138	4.79188	-2.85279	0.0104035	0.0987381	-2.68602
PPP6C	-0.510117	7.16102	-2.95176	0.0083881	0.0927143	-2.49721
OR10H4	0.510094	2.18981	1.68973	0.107944	0.251146	-4.66346
VHLL	0.509896	1.96793	3.94662	0.000911437	0.0721993	-0.531754
RBFOX2	-0.509852	7.08648	-3.10967	0.0059308	0.0865708	-2.19214
MOGAT2	0.509844	4.4037	1.75053	0.0966739	0.235985	-4.57549
CCDC137	0.50976	4.61268	3.04177	0.006887	0.0887456	-2.32384
SH3BP4	0.509673	4.45413	4.07662	0.000680242	0.0712312	-0.271948
NCOA7	-0.509585	5.27552	-2.2903	0.0340068	0.144132	-3.70971
PDLIM5	0.50958	5.62871	2.61352	0.0173773	0.11334	-3.13303
TDRD6	-0.509317	5.8171	-3.06588	0.00653151	0.0879656	-2.27717
STOM	0.5091	6.9989	1.87638	0.0765488	0.210667	-4.3867
CLDN9	0.50896	3.98099	2.84947	0.0104787	0.0990588	-2.69232
SPA17	-0.508918	3.66525	-2.43061	0.0254976	0.128301	-3.46376
BRD7P3	0.508842	1.21667	1.67097	0.111641	0.255974	-4.69015
CLASP2	-0.508806	7.71488	-3.65245	0.001767	0.0742752	-1.11978
ALG14	-0.508788	4.58258	-2.27024	0.0354188	0.146497	-3.74426
WWTR1	0.508782	5.22975	2.14203	0.0457982	0.163505	-3.96121
THNSL1	-0.508636	3.50365	-2.41714	0.0262186	0.12979	-3.48768
CSRP1	0.508552	9.25621	1.94974	0.0666063	0.196589	-4.27269
CDH10	-0.508474	5.46392	-2.65947	0.0157616	0.109705	-3.04835
TPK1	-0.508469	3.89083	-2.90464	0.0092955	0.0949852	-2.58735
ARPP21	-0.508319	5.44811	-2.74458	0.0131392	0.104175	-2.88998
PRDM16	0.508255	5.05381	2.39088	0.0276798	0.132666	-3.53414
WDR12	-0.508211	5.29025	-3.2448	0.00439741	0.0831148	-1.92799
EPB41L3	-0.508188	6.71569	-2.77954	0.0121875	0.102771	-2.82438
ADGRA3	0.508086	4.04083	3.2607	0.00424476	0.0825833	-1.89674
SEL1L	-0.508081	5.47142	-2.68627	0.0148863	0.107718	-2.99869
SLU7	-0.507779	5.43738	-3.1584	0.00532554	0.0849221	-2.09717
COMMD3	-0.507647	4.41541	-2.73108	0.0135254	0.105295	-2.91523
GLYAT	0.507623	1.61622	5.21592	5.43299e-05	0.0599435	1.9569
ERO1A	-0.507582	4.83854	-2.90306	0.00932764	0.095142	-2.59038
GGT6	0.507515	3.43372	2.97677	0.00794188	0.0919407	-2.44919
SH3PXD2A	0.507449	6.12264	2.90849	0.00921805	0.0947832	-2.58001
TXNRD3	0.507366	2.60145	4.16822	0.000553618	0.0706436	-0.0891443
RPE	-0.507337	5.98408	-2.1044	0.0493338	0.169294	-4.02353
BLOC1S3	0.507157	6.29852	1.86927	0.0775793	0.212299	-4.3976
ARL2BP	-0.507092	6.05087	-2.5272	0.0208461	0.119162	-3.29044
PDHB	-0.507026	6.17581	-3.33881	0.00356722	0.0786951	-1.74286
AMY2B	-0.507008	6.69995	-3.08923	0.0062042	0.0877556	-2.23187
YIPF5	-0.506914	5.48381	-2.35953	0.0295233	0.1361	-3.58926
SLC18A1	0.506853	2.54477	1.76619	0.0939417	0.23233	-4.55248
FAM204A	-0.506706	4.70993	-2.81668	0.0112492	0.100533	-2.75439
OTOGL	-0.506698	2.62147	-2.19076	0.0415626	0.156438	-3.87956
NDUFA2	-0.506696	7.76195	-2.79167	0.011873	0.102459	-2.80155
COL27A1	0.506664	4.5551	2.76406	0.0126004	0.103496	-2.85346
TNFRSF1A	0.506577	5.78691	2.98927	0.00772761	0.0913746	-2.42515
PGAP1	-0.50656	4.15767	-2.17202	0.0431474	0.158677	-3.91109
ADAM22	-0.506559	5.32132	-2.5846	0.0184735	0.115544	-3.18601
TRUB2	-0.506536	6.05244	-3.57619	0.00209714	0.0742752	-1.27186
FBXO34	-0.506415	6.45351	-2.48349	0.0228422	0.123035	-3.36925
APMAP	-0.50641	6.43793	-2.87139	0.00999226	0.0978654	-2.6507
CCNA2	0.506338	3.16532	4.44492	0.000297718	0.0706436	0.460579
SLC30A2	0.506337	3.33301	4.37873	0.000345231	0.0706436	0.329503
MOS	0.506287	1.81757	2.27874	0.0348143	0.145176	-3.72965
ADCYAP1R1	0.506084	7.06828	2.41897	0.0261198	0.129667	-3.48444
NFYC	-0.506074	5.48035	-3.5994	0.00199066	0.0742752	-1.2256
DUSP9	0.506067	4.92589	2.49739	0.0221886	0.121285	-3.34425
CCL26	0.505957	2.29489	2.9484	0.00844989	0.0927143	-2.50366
CAVIN1	0.505838	4.16756	2.82231	0.011113	0.100373	-2.74374
FBLN1	0.50577	5.01979	2.02292	0.0578516	0.182841	-4.15623
MARK1	-0.505617	5.16839	-3.79739	0.00127539	0.0736145	-0.83021
IVL	0.505516	2.80194	2.89003	0.00959565	0.0960915	-2.61521
SCRN3	-0.505388	3.46158	-2.74242	0.0132001	0.104561	-2.89401
ITM2A	-0.505308	6.40628	-1.95399	0.0660667	0.195848	-4.266
CTF1	0.505282	5.16625	2.1403	0.0459551	0.163927	-3.96408
KRTAP10-12	0.505231	5.76707	1.49708	0.151321	0.304745	-4.9271
SLAMF8	0.505202	2.87558	2.84145	0.0106623	0.0994931	-2.70752
OR4N5	0.505074	1.82806	1.866	0.0780574	0.213113	-4.40261
ANKRD50	-0.504752	4.84985	-2.28367	0.0344675	0.144564	-3.72114
GRK5	-0.504582	4.38789	-2.78689	0.0119961	0.102674	-2.81056
MYOG	0.504504	4.41609	3.5865	0.00204917	0.0742752	-1.25131
HDAC9	-0.504431	4.76473	-3.53998	0.00227462	0.0742752	-1.34395
PITPNA	-0.504405	7.68394	-4.47658	0.000277387	0.0706436	0.523162
B4GALT1	0.504403	2.46205	2.49975	0.0220795	0.121257	-3.34
HSD17B12	-0.504212	5.23267	-2.03356	0.0566684	0.181242	-4.13908
HEPH	0.504179	4.52882	2.01148	0.0591479	0.184938	-4.17461
TLN1	0.504003	6.01135	2.56429	0.0192821	0.116382	-3.22307
GNL3	-0.503829	4.87819	-2.17388	0.0429871	0.158327	-3.90795
ANGPT2	0.503715	3.56746	1.28492	0.214752	0.374796	-5.1886
GPR4	0.503714	4.39998	1.67817	0.11021	0.254098	-4.67993
OSBPL3	-0.50366	4.13462	-2.98797	0.00774953	0.0913746	-2.42764
NR1D2	-0.503491	5.92154	-1.91504	0.0711567	0.202819	-4.32697
MAB21L2	0.503467	2.59729	2.28012	0.0347167	0.145129	-3.72726
FOXO1	0.503401	6.70886	1.9585	0.0654999	0.194848	-4.2589
GTF2IRD2	0.503393	5.09443	1.91538	0.0711109	0.202819	-4.32644
MIR22HG	-0.503358	4.25356	-2.86131	0.010213	0.0979933	-2.66984
ZNF223	-0.502973	2.98903	-2.32438	0.0317265	0.13977	-3.65065
HIP1	0.502929	4.83477	2.99779	0.00758469	0.0912759	-2.40874
TBC1D7	-0.502749	4.64373	-2.09347	0.0504065	0.17104	-4.04151
UCHL5	-0.502749	4.42795	-3.03576	0.00697852	0.0887456	-2.33546
MFSD4A	-0.50251	6.59447	-2.00542	0.0598458	0.186078	-4.18433
GYG1	-0.502447	5.80665	-1.86306	0.0784888	0.213549	-4.4071
MYO5A	-0.502412	6.90259	-2.33865	0.0308143	0.138043	-3.62579
GNG12	0.502163	5.07964	2.72615	0.0136689	0.105491	-2.92442
ZDHHC13	-0.502157	3.90854	-1.95243	0.0662641	0.196091	-4.26845
BANF1	0.501815	2.98504	1.5086	0.148372	0.300979	-4.91201
CBR4	-0.501765	4.62231	-2.22558	0.0387599	0.151645	-3.82062
CLDN4	0.50168	2.89619	2.5017	0.0219894	0.121171	-3.33648
HOXD11	0.501563	3.98818	2.60843	0.0175655	0.113587	-3.14236
ABCD1	0.501522	3.64402	3.7334	0.00147293	0.0738779	-0.958123
TUBG1	-0.501441	6.29745	-2.82289	0.0110992	0.100373	-2.74265
GSR	-0.501439	6.23956	-3.56031	0.00217321	0.0742752	-1.30348
PPP1R1C	0.501221	3.55404	3.51183	0.00242284	0.0744017	-1.39996
OR3A4P	0.501126	2.47109	3.03294	0.00702196	0.0888439	-2.34092
MPI	-0.501083	6.16335	-3.94078	0.000923503	0.0721993	-0.543435
ADAMTS9	0.501045	3.49924	3.37577	0.00328486	0.0776975	-1.66982
NAA20	-0.501008	4.89702	-2.57234	0.0189576	0.116165	-3.2084
NKIRAS1	-0.50098	5.98521	-3.10473	0.00599576	0.0867993	-2.20174
GABRG3	-0.500853	5.00818	-2.31097	0.0326063	0.141516	-3.67395
DNM1P41	-0.50081	5.57422	-1.73583	0.0993026	0.239622	-4.59697
SSBP1	-0.500485	5.80923	-2.91944	0.00900072	0.0944158	-2.55908
AHI1	-0.500478	5.3737	-2.91595	0.00906956	0.0945448	-2.56577
SOX9	0.500303	6.36542	1.92271	0.0701278	0.201485	-4.31503
BEX2	-0.500287	6.80646	-2.55834	0.0195251	0.116677	-3.2339
PTGS2	-0.500262	3.18186	-1.99975	0.0605045	0.186861	-4.19339
SRMS	0.500122	3.47312	2.45085	0.0244488	0.126274	-3.4277
NKG7	0.500001	4.22155	3.0585	0.00663838	0.0884614	-2.29146
RPS18	0.499816	6.02333	2.43445	0.0252953	0.128078	-3.45693
IFT22	-0.499698	5.74398	-3.04147	0.00689166	0.0887456	-2.32443
KTI12	-0.499513	4.30251	-1.97431	0.0635434	0.191408	-4.23389
HECTD2	-0.499444	4.01363	-2.48774	0.0226407	0.122519	-3.36162
POC5	-0.49942	4.17014	-2.98319	0.00783116	0.0915608	-2.43685
PDE1B	-0.499387	6.34703	-2.47479	0.0232603	0.123912	-3.38486
LNX1	-0.499363	5.38335	-2.3068	0.0328843	0.141947	-3.68117
RETN	0.499309	4.58646	2.27972	0.0347451	0.14516	-3.72796
DGKG	0.499166	6.19562	4.34794	0.000369879	0.0706436	0.268421
KRAS	-0.499137	5.03647	-2.45566	0.0242056	0.125826	-3.41911
TMEM60	-0.499086	4.27054	-1.76065	0.0949006	0.233347	-4.56064
NACC2	0.498952	6.62303	2.05024	0.0548576	0.1784	-4.11208
NT5DC3	-0.498894	5.88685	-2.12566	0.0473069	0.165857	-3.98839
SNX14	-0.498851	5.25675	-2.69151	0.0147206	0.107021	-2.98896
KRTAP2-2	0.498801	1.0247	3.51795	0.00238983	0.0744017	-1.38779
LINGO1	-0.49879	5.9115	-2.67546	0.0152335	0.10832	-3.01874
TEX10	-0.498756	4.01998	-2.11799	0.0480292	0.166967	-4.00109
UBE2Q1	-0.49866	6.51855	-2.80459	0.0115469	0.101031	-2.77722
MED31	-0.498651	4.6624	-1.82665	0.0840144	0.220829	-4.46236
COL18A1-AS1	0.498648	3.82771	2.82603	0.0110241	0.10032	-2.73672
PKP4	0.49862	7.58584	1.62589	0.120971	0.268415	-4.75343
EPHA5	-0.498604	4.04402	-1.3341	0.198442	0.357326	-5.13084
THUMPD3	-0.498462	4.0447	-2.2584	0.0362778	0.147641	-3.76459
SIGLEC7	0.498427	2.89188	3.16665	0.00522925	0.0848592	-2.08106
KCTD1	-0.498397	5.2042	-2.12791	0.0470962	0.165617	-3.98465
RPS10P7	0.498331	4.27297	1.18922	0.249465	0.411407	-5.29583
EYA2	0.498174	3.97053	2.366	0.0291338	0.135349	-3.57791
EMC3	-0.498003	6.22133	-2.71856	0.0138931	0.105746	-2.93859
FAM126B	-0.497934	5.70601	-2.56083	0.019423	0.116431	-3.22937
FBXL8	0.497763	4.62276	2.42793	0.0256395	0.128561	-3.46852
BCL2L12	0.49751	3.61511	3.37463	0.00329326	0.0777257	-1.67208
GLO1	-0.497491	6.41669	-2.88938	0.0096093	0.0960915	-2.61646
USP6NL	0.497419	4.89565	1.85245	0.0800649	0.215354	-4.42327
PTGDR2	0.497405	3.18767	2.10368	0.0494038	0.169351	-4.02471
EN1	0.49737	3.66993	2.74487	0.013131	0.104175	-2.88944
HS6ST2	-0.497357	3.69019	-3.01995	0.00722496	0.0897806	-2.366
ZNF577	0.49725	5.803	2.37904	0.0283633	0.134196	-3.555
OCIAD1	-0.49711	5.51645	-2.99132	0.00769287	0.0913746	-2.42119
DHRS3	0.496865	5.37417	2.96862	0.00808472	0.092647	-2.46485
EBP	-0.496804	5.25311	-2.74002	0.0132683	0.104905	-2.89851
GFI1	0.496676	3.55218	3.66065	0.00173473	0.0742752	-1.10342
ZDHHC21	-0.496649	5.22414	-2.33377	0.0311233	0.138877	-3.63429
USE1	-0.49653	5.79924	-2.93782	0.00864719	0.0931232	-2.52392
PEG3	-0.496412	7.21727	-2.65482	0.0159182	0.110006	-3.05694
FZD2	0.496332	4.13394	3.01649	0.00728002	0.0898521	-2.37268
FNDC5	-0.496325	4.35528	-3.80739	0.001247	0.0736145	-0.810214
RPL19	0.49632	4.23665	1.71291	0.103521	0.245002	-4.63018
TRDN	-0.496316	2.13545	-2.19938	0.0408521	0.155211	-3.86502
ZNF818P	0.495863	1.75207	1.63098	0.119884	0.266981	-4.74634
MCF2	-0.495768	3.03094	-2.12809	0.0470795	0.165617	-3.98435
IL7R	0.495673	2.09123	3.8	0.00126792	0.0736145	-0.824988
NDRG1	0.495494	8.48372	1.77932	0.0917037	0.2293	-4.53309
DSTNP2	0.495474	3.87805	2.27377	0.0351665	0.146058	-3.73819
WHRN	0.495465	4.69466	2.70479	0.0143086	0.106127	-2.96425
DOCK3	-0.495459	7.0565	-2.82101	0.0111444	0.100405	-2.7462
CDK17	-0.495336	5.34709	-2.21455	0.0396282	0.153235	-3.83934
GON7	-0.49533	3.4014	-1.34135	0.196123	0.35475	-5.12218
EIF4E	-0.495278	5.09902	-1.2058	0.243164	0.404907	-5.27775
FGF10	0.495155	2.10388	3.08455	0.00626851	0.0877846	-2.24096
FIBP	-0.494955	6.7866	-3.48227	0.00258872	0.0748745	-1.45871
ACVR2A	-0.494905	4.75984	-2.52203	0.0210731	0.119454	-3.29978
SMPX	-0.494834	2.53123	-1.97857	0.063025	0.190862	-4.22713
DRAM1	0.494771	5.28162	1.81538	0.0857922	0.223049	-4.47932
KRTAP10-10	0.494736	3.15752	2.37311	0.0287112	0.134697	-3.56543
HSPE1	0.494706	4.86669	1.08395	0.292381	0.45347	-5.40561
DNAJC27	-0.494621	3.8973	-1.87677	0.0764924	0.210643	-4.3861
PCDHB14	-0.494103	5.76525	-2.06864	0.0529216	0.174925	-4.08215
PLAG1	0.494052	2.89155	2.72028	0.013842	0.105746	-2.93539
NUAK2	0.493997	3.3598	3.20821	0.00476929	0.084643	-1.99974
PNKD	-0.493993	6.02415	-3.24157	0.00442907	0.0831148	-1.93433
PCDH20	-0.493978	3.36212	-2.31513	0.0323305	0.140807	-3.66672
PI4KA	-0.493952	8.44105	-2.79601	0.0117626	0.102077	-2.79339
NDUFA7	-0.493946	6.46399	-4.67209	0.000179465	0.0706436	0.907835
PREX1	0.49392	6.84453	2.61633	0.0172741	0.113214	-3.12787
TNNI2	0.493831	3.67117	3.46824	0.00267135	0.0753617	-1.48657
ESD	-0.493759	5.97402	-2.4711	0.0234399	0.124322	-3.39147
FAM131C	0.493745	5.38448	2.84686	0.0105382	0.0992076	-2.69728
ECPAS	-0.493685	7.2914	-3.72268	0.00150888	0.0738779	-0.979539
CELP	0.49297	4.12601	2.48643	0.0227025	0.12264	-3.36397
EIF5	-0.492903	6.46016	-2.67807	0.0151489	0.108281	-3.0139
SLC6A19	0.492804	3.45487	3.43481	0.00287884	0.0753617	-1.5529
MRPL14	-0.492797	5.93186	-2.84505	0.0105795	0.0992902	-2.7007
ZFHX3	0.492795	4.58998	2.57367	0.0189048	0.116095	-3.20598
STARD4	-0.49276	4.74039	-2.49972	0.0220811	0.121257	-3.34006
ERBB2	0.492758	4.89041	2.77153	0.0123997	0.103066	-2.83945
TPTE	0.492579	2.58144	3.27458	0.00411572	0.0819577	-1.86944
KCNJ6	-0.492471	5.15603	-1.8639	0.078366	0.213352	-4.40582
YARS	-0.492401	6.92536	-3.04163	0.00688918	0.0887456	-2.32412
NDE1	0.492345	4.30392	3.15992	0.00530771	0.0849128	-2.09421
HRK	0.492253	6.31559	1.75291	0.0962557	0.235514	-4.57201
CLCN4	-0.492085	6.29447	-1.94813	0.0668122	0.196855	-4.27523
GPR101	0.492085	2.76832	3.56138	0.00216802	0.0742752	-1.30136
FBXL2	-0.492051	5.98282	-3.10203	0.00603163	0.0867993	-2.207
FRY	-0.492006	5.76465	-2.35618	0.0297272	0.136411	-3.59514
LOC51145	0.492002	1.94689	3.54348	0.00225683	0.0742752	-1.33698
SH3D21	0.491822	5.44398	2.56725	0.0191623	0.116358	-3.21769
CHCHD7	-0.491795	5.49459	-2.93996	0.008607	0.0931132	-2.51983
CECR2	0.491685	3.64121	3.75313	0.00140895	0.0738523	-0.918674
IFITM3	0.491658	2.13486	1.23242	0.233301	0.394557	-5.24829
CST11	0.49152	1.8934	2.7602	0.0127055	0.103727	-2.86071
NDUFS1	-0.49144	6.74978	-3.59339	0.00201771	0.0742752	-1.23758
RPP14	-0.491414	4.47482	-2.03716	0.0562737	0.180647	-4.13327
ZFP36L2	0.491401	6.20579	2.02607	0.0574987	0.182698	-4.15115
ETV1	-0.491388	4.91975	-2.71708	0.0139371	0.105746	-2.94135
EIF2S1	-0.491335	5.8718	-2.70003	0.0144549	0.10641	-2.97311
YTHDF3	-0.491288	5.79676	-2.84186	0.0106529	0.0994599	-2.70675
TAF13	-0.491285	4.24019	-1.5142	0.146957	0.299519	-4.90465
HECW1	-0.491275	6.3306	-3.19815	0.00487684	0.084643	-2.01944
METTL7B	0.491095	4.79631	2.09441	0.0503134	0.170894	-4.03997
SERINC2	0.491079	4.66747	2.59703	0.0179946	0.114377	-3.16327
MSH2	-0.490922	4.22241	-2.61378	0.0173675	0.11334	-3.13254
SH2D2A	0.490868	3.73803	2.75936	0.0127285	0.103727	-2.86228
TMEM221	0.490819	4.28502	2.42738	0.025669	0.128594	-3.46951
BTBD6	-0.490763	6.39129	-2.39596	0.0273916	0.132081	-3.52517
CERS6	-0.490679	7.00872	-2.65264	0.0159922	0.110047	-3.06096
SLC6A6	-0.490539	5.03429	-3.10143	0.00603951	0.0867993	-2.20815
SUPT16H	-0.490504	5.88648	-3.0488	0.0067815	0.088578	-2.31025
C1ORF87	0.490286	2.28515	3.88211	0.00105392	0.0724647	-0.660777
OR4L1	0.490062	1.22014	2.28396	0.0344476	0.144522	-3.72065
APOA4	0.489911	2.43567	3.67369	0.00168463	0.0742752	-1.07739
TTC39C	-0.489902	4.65979	-2.51472	0.0213987	0.120176	-3.31301
OR6F1	0.489586	2.38895	1.91067	0.0717483	0.203624	-4.33376
YAE1	-0.489577	4.71216	-2.206	0.0403138	0.15427	-3.85382
IQCF2	0.489571	2.32197	2.96788	0.00809778	0.0926701	-2.46627
RAB6B	-0.48954	8.00293	-2.86875	0.0100495	0.0979006	-2.65571
EXOC3-AS1	-0.489382	4.6078	-2.08191	0.0515637	0.172757	-4.06047
GDF10	0.489364	4.55735	2.86592	0.0101115	0.0979006	-2.66109
NPFF	0.489329	4.47602	2.32417	0.0317397	0.139791	-3.65101
SRP72	-0.489201	5.30922	-2.2647	0.0358184	0.146954	-3.75378
NFKB2	0.489157	4.07924	3.03172	0.00704069	0.0888439	-2.34326
LRRC49	-0.488985	5.05064	-2.93221	0.00875371	0.0935268	-2.53467
DDR2	0.488828	5.25286	2.09147	0.0506045	0.171338	-4.04479
BATF	0.488749	3.52895	2.38469	0.0280354	0.133257	-3.54506
BICRA	0.488667	4.5386	2.62598	0.0169242	0.112451	-3.11012
MAL	0.488582	7.09437	1.99123	0.0615073	0.188688	-4.20699
C18ORF25	-0.48834	4.57547	-1.85155	0.0801999	0.215638	-4.42464
C11ORF44	0.488331	2.25996	3.34782	0.00349629	0.0783781	-1.72507
RTCA	-0.488278	5.30733	-2.0664	0.0531539	0.175523	-4.0858
HILS1	0.488126	4.07412	2.8267	0.011008	0.10032	-2.73544
OR2M4	-0.488019	2.61539	-1.60209	0.126157	0.274964	-4.78632
MMP9	0.487939	3.64957	2.55919	0.0194903	0.116571	-3.23236
SMARCC1	0.48776	6.1671	2.40037	0.0271432	0.131744	-3.51737
SERPINA1	0.487748	4.4539	2.49939	0.0220963	0.121257	-3.34066
MAGEA4	0.487678	2.32259	2.72082	0.013826	0.105746	-2.93438
EIF1B	-0.487638	6.01761	-2.07765	0.0519955	0.173383	-4.06743
MRGPRX4	0.487597	1.64117	3.53418	0.00230444	0.0742752	-1.35551
PPP2R5E	-0.487589	5.73313	-2.5495	0.0198918	0.117336	-3.24998
SIX5	0.487584	4.11226	2.60421	0.0177232	0.113672	-3.15011
SYN2	-0.487365	7.43554	-2.06241	0.0535697	0.176484	-4.0923
VBP1	-0.487364	5.13076	-2.15242	0.0448634	0.161529	-3.94389
SH2D1B	0.487302	1.90546	2.78073	0.0121563	0.102718	-2.82214
MRPS18C	-0.487077	2.65031	-1.29451	0.211493	0.371436	-5.17748
CLEC6A	0.487034	1.33008	2.70648	0.0142569	0.106	-2.9611
NDN	-0.487029	4.2855	-2.19259	0.0414108	0.156143	-3.87648
FAM114A1	0.487021	3.18428	3.32973	0.00364022	0.0790562	-1.76079
PLEKHB1	0.486984	8.62972	2.09283	0.0504698	0.171113	-4.04256
DHX36	-0.486869	4.26169	-2.58013	0.0186487	0.115955	-3.19418
FAM207A	0.486774	5.27633	1.98464	0.0622936	0.189983	-4.21749
LINC01465	0.486753	3.90004	2.71516	0.0139947	0.105961	-2.94494
CHGA	-0.486702	6.76956	-1.95082	0.0664696	0.196477	-4.271
ATP5F1A	-0.48667	9.47303	-4.12926	0.000604285	0.0712312	-0.166852
GCNT3	0.486472	3.00748	3.08441	0.00627042	0.0877846	-2.24122
IDH3A	-0.486376	7.55006	-2.36494	0.0291972	0.13548	-3.57977
EIF3M	-0.486352	6.29238	-2.82098	0.0111452	0.100405	-2.74627
TNFRSF12A	0.486227	4.25612	2.67766	0.0151623	0.10832	-3.01467
PRKAR2B	-0.486138	6.41964	-1.78145	0.0913443	0.228772	-4.52993
SLC13A4	0.486131	3.36438	2.86178	0.0102028	0.0979933	-2.66896
STAM	-0.486122	6.06631	-2.72122	0.0138141	0.105746	-2.93363
SLF1	-0.486113	3.70075	-1.81832	0.0853246	0.222494	-4.47489
SIGLECL1	0.486061	2.14717	2.99265	0.0076706	0.0913746	-2.41864
KLK7	-0.48606	4.27868	-2.44051	0.0249794	0.127533	-3.44614
PSG1	0.486055	1.73586	2.45412	0.024283	0.125945	-3.42185
TCEAL8	-0.485952	4.88826	-2.57818	0.0187255	0.116095	-3.19774
FGD2	0.485921	3.87075	3.43084	0.00290452	0.0753617	-1.56077
FOLR3	0.485919	3.2305	3.10093	0.00604626	0.0867993	-2.20914
ARF5	-0.48576	7.13882	-2.99699	0.00759803	0.0912759	-2.41028
DDHD1	-0.485687	5.49275	-3.00585	0.00745185	0.0908941	-2.3932
SLC25A4	-0.485648	6.6164	-2.84594	0.010559	0.099279	-2.699
HOXD8	0.485643	3.60592	2.75713	0.0127897	0.103828	-2.86647
CTPS1	-0.485585	4.67047	-2.50467	0.0218536	0.121171	-3.33114
UTF1	0.485495	4.63515	2.76689	0.012524	0.10325	-2.84815
CPLX2	-0.485327	9.38973	-2.99815	0.00757874	0.0912759	-2.40805
MEF2D	-0.485233	6.84884	-3.74813	0.00142489	0.0738779	-0.92867
TOX4	-0.484761	6.38295	-3.29084	0.00396954	0.0807294	-1.83745
OASL	0.484562	2.69445	3.71418	0.00153799	0.0738779	-0.996512
PRRX2	0.484535	4.55017	1.93542	0.0684524	0.19922	-4.29518
TGFB1	0.484533	4.27425	2.95127	0.00839711	0.0927143	-2.49815
FBXL7	0.484529	5.28138	2.1903	0.0416014	0.156438	-3.88035
CLCF1	0.484456	3.84042	2.53516	0.0205007	0.118606	-3.27602
ZNF579	0.484334	5.52985	2.32933	0.0314069	0.139359	-3.64203
IFNA10	-0.484169	0.852723	-2.93208	0.00875626	0.0935268	-2.53492
SPINT1	0.48416	3.72682	3.09657	0.00610458	0.0870479	-2.2176
OR6N1	0.484109	1.62697	4.03439	0.000748037	0.0721993	-0.356296
ZBTB7B	0.4841	4.73822	2.5224	0.0210568	0.119442	-3.29912
C5ORF30	-0.484009	4.95773	-1.76992	0.093302	0.231524	-4.54699
DAO	0.483974	2.58689	2.76392	0.0126042	0.103496	-2.85372
EPO	0.483922	3.44619	2.94526	0.00850808	0.0927572	-2.50968
TGFBR3	0.483689	4.77472	2.43786	0.0251171	0.127704	-3.45086
RFX4	0.48359	4.9321	2.19005	0.0416221	0.156438	-3.88077
PSMC5	-0.483395	7.3512	-3.28787	0.00399582	0.0807868	-1.84328
LMO1	0.483313	3.64484	3.37128	0.00331796	0.0780456	-1.6787
VASP	0.483105	4.58435	2.57888	0.0186979	0.116095	-3.19646
NR0B2	0.483014	2.60876	3.22666	0.00457806	0.0839094	-1.96358
KRTAP21-2	0.482903	3.04502	2.81924	0.0111871	0.100474	-2.74955
IGFLR1	0.482871	4.12116	2.53194	0.0206397	0.118716	-3.28185
KCTD13	-0.48279	5.73795	-2.94787	0.00845964	0.0927143	-2.50467
ARHGAP11A	0.482721	1.90684	3.06725	0.00651179	0.0879656	-2.2745
CYB5A	-0.48252	6.07078	-1.52431	0.144427	0.29634	-4.89129
UCMA	0.482465	3.52093	3.31531	0.00375907	0.0796608	-1.78923
SCYL2	-0.482435	4.68457	-2.08282	0.0514711	0.172573	-4.05897
COPZ1	-0.48243	6.70974	-2.83815	0.0107387	0.0996341	-2.71377
STEAP1	-0.482173	2.0971	-1.69192	0.10752	0.250756	-4.66033
UBXN8	-0.482118	3.60119	-2.40725	0.0267604	0.131009	-3.50521
SOX3	0.482021	5.03351	2.26963	0.0354628	0.146573	-3.74531
ZNF131	-0.481974	4.10391	-1.88869	0.0747938	0.207968	-4.36777
SH2D4B	0.481946	3.33067	3.55901	0.00217958	0.0742752	-1.30608
HIST1H4G	0.481929	1.8529	2.72749	0.0136297	0.10549	-2.92192
C4ORF33	-0.481801	2.90006	-2.55082	0.0198367	0.117336	-3.24758
USPL1	-0.481793	3.82048	-1.89626	0.0737326	0.206558	-4.35609
MLC1	0.481584	7.98461	1.45489	0.16254	0.317654	-4.98161
PLXNC1	-0.481541	4.88627	-3.45369	0.00275979	0.0753617	-1.51546
CHM	-0.481463	4.15665	-2.29379	0.0337662	0.143722	-3.70368
PLTP	0.48144	6.45535	1.979	0.0629729	0.190772	-4.22645
LCE3B	0.481431	5.02833	1.80673	0.0871789	0.224049	-4.49228
KCNE2	0.481375	2.43348	2.40634	0.0268108	0.131105	-3.50682
MEGF10	0.481273	6.02103	2.01848	0.0583513	0.183367	-4.16337
RNF14	-0.481262	6.80424	-3.32018	0.00371852	0.0796608	-1.77963
CHST3	0.481239	3.60432	2.15668	0.0444848	0.16105	-3.93676
HSPB7	0.481143	3.10794	2.46855	0.0235651	0.124509	-3.39606
DAGLA	-0.481125	6.07379	-3.45978	0.00272242	0.0753617	-1.50337
PYROXD1	-0.481099	3.29454	-1.57115	0.133178	0.28265	-4.82855
ZFAND6	-0.481085	4.99507	-1.77884	0.0917845	0.229434	-4.5338
TSSK3	0.480912	2.92161	3.29885	0.00389935	0.0802699	-1.82166
PI16	0.4809	4.78496	2.02862	0.0572148	0.182201	-4.14705
CDH20	0.480822	6.34584	2.47655	0.0231756	0.123771	-3.38172
RTF1	-0.480821	5.73485	-3.33989	0.00355866	0.0786951	-1.74073
EPHX3	0.480706	1.61528	2.49086	0.0224935	0.122049	-3.356
HSPB9	0.480702	3.11283	2.15075	0.0450123	0.161753	-3.94667
EID1	-0.480594	7.70394	-2.9628	0.00818821	0.0926956	-2.47603
AARSD1	-0.48028	5.18791	-2.62645	0.0169074	0.112451	-3.10926
CHURC1	-0.48022	4.98024	-2.55039	0.0198548	0.117336	-3.24837
RPL3L	0.480218	3.97116	2.72671	0.0136527	0.105491	-2.92339
ABI3BP	0.480168	2.92158	3.69943	0.00158986	0.0742142	-1.02597
RHPN2	0.480023	4.14505	2.53805	0.0203765	0.118405	-3.27077
FFAR3	0.479919	3.0588	2.65095	0.0160497	0.11022	-3.06408
CFL2	-0.479829	6.02442	-1.83939	0.0820428	0.217674	-4.4431
PRSS41	0.479747	4.18508	2.087	0.0510511	0.172011	-4.05213
IDH3B	-0.479646	7.36645	-3.4793	0.00260603	0.0748745	-1.46462
LRRC1	0.479573	3.71437	2.73249	0.0134845	0.10529	-2.91259
PLEC	0.479521	6.24561	2.09829	0.0499301	0.170274	-4.03357
SLC25A43	0.479517	4.04512	3.02786	0.00710062	0.0892597	-2.35072
AKAP6	-0.479507	5.11413	-1.90283	0.0728224	0.205231	-4.34592
[truncated: 14,984 more rows]

## Sheet: N-Glycosylation Gene List
Gene Symbol	Description	Category	Uniprot ID	Gifts	GC Id	Relevance score	GeneCards Link
ALG13	ALG13 UDP-N-Acetylglucosaminyltransferase Subunit	Protein Coding	Q9NP73	51	GC0XP111665	5.37106	https://www.genecards.org/cgi-bin/carddisp.pl?gene=ALG13
MAN1B1	Mannosidase Alpha Class 1B Member 1	Protein Coding	Q9UKM7	60	GC09P137086	5.05092	https://www.genecards.org/cgi-bin/carddisp.pl?gene=MAN1B1
MOGS	Mannosyl-Oligosaccharide Glucosidase	Protein Coding	Q13724	57	GC02M074461	5.05092	https://www.genecards.org/cgi-bin/carddisp.pl?gene=MOGS
STT3B	STT3 Oligosaccharyltransferase Complex Catalytic Subunit B	Protein Coding	Q8TCJ2	56	GC03P031532	4.69403	https://www.genecards.org/cgi-bin/carddisp.pl?gene=STT3B
MGAT5	Alpha-1,6-Mannosylglycoprotein 6-Beta-N-Acetylglucosaminyltransferase	Protein Coding	Q09328	52	GC02P134119	4.63774	https://www.genecards.org/cgi-bin/carddisp.pl?gene=MGAT5
ALG1	ALG1 Chitobiosyldiphosphodolichol Beta-Mannosyltransferase	Protein Coding	Q9BT22	58	GC16P005033	4.606	https://www.genecards.org/cgi-bin/carddisp.pl?gene=ALG1
DPAGT1	Dolichyl-Phosphate N-Acetylglucosaminephosphotransferase 1	Protein Coding	Q9H3H5	57	GC11M137457	4.606	https://www.genecards.org/cgi-bin/carddisp.pl?gene=DPAGT1
DPM1	Dolichyl-Phosphate Mannosyltransferase Subunit 1, Catalytic	Protein Coding	O60762	56	GC20M050934	4.606	https://www.genecards.org/cgi-bin/carddisp.pl?gene=DPM1
MGAT2	Alpha-1,6-Mannosyl-Glycoprotein 2-Beta-N-Acetylglucosaminyltransferase	Protein Coding	Q10469	56	GC14P049620	4.606	https://www.genecards.org/cgi-bin/carddisp.pl?gene=MGAT2
ALG8	ALG8 Alpha-1,3-Glucosyltransferase	Protein Coding	Q9BVK2	55	GC11M136954	4.606	https://www.genecards.org/cgi-bin/carddisp.pl?gene=ALG8
ALG2	ALG2 Alpha-1,3/1,6-Mannosyltransferase	Protein Coding	Q9H553	54	GC09M099216	4.606	https://www.genecards.org/cgi-bin/carddisp.pl?gene=ALG2
ALG3	ALG3 Alpha-1,3- Mannosyltransferase	Protein Coding	Q92685	54	GC03M184244	4.606	https://www.genecards.org/cgi-bin/carddisp.pl?gene=ALG3
ALG6	ALG6 Alpha-1,3-Glucosyltransferase	Protein Coding	Q9Y672	54	GC01P063367	4.606	https://www.genecards.org/cgi-bin/carddisp.pl?gene=ALG6
ALG11	ALG11 Alpha-1,2-Mannosyltransferase	Protein Coding	Q2TAA5	53	GC13P052012	4.606	https://www.genecards.org/cgi-bin/carddisp.pl?gene=ALG11
ALG14	ALG14 UDP-N-Acetylglucosaminyltransferase Subunit	Protein Coding	Q96F25	53	GC01M094974	4.606	https://www.genecards.org/cgi-bin/carddisp.pl?gene=ALG14
ALG9	ALG9 Alpha-1,2-Mannosyltransferase	Protein Coding	Q9H6U8	53	GC11M137313	4.606	https://www.genecards.org/cgi-bin/carddisp.pl?gene=ALG9
ALG12	ALG12 Alpha-1,6-Mannosyltransferase	Protein Coding	Q9BV10	50	GC22M049859	4.606	https://www.genecards.org/cgi-bin/carddisp.pl?gene=ALG12
RFT1	RFT1 Homolog	Protein Coding	Q96AA3	50	GC03M054672	4.606	https://www.genecards.org/cgi-bin/carddisp.pl?gene=RFT1
GANAB	Glucosidase II Alpha Subunit	Protein Coding	Q14697	59	GC11M136448	4.49185	https://www.genecards.org/cgi-bin/carddisp.pl?gene=GANAB
PRKCSH	PRKCSH Beta Subunit Of Glucosidase II	Protein Coding	P14314	57	GC19P011435	4.49185	https://www.genecards.org/cgi-bin/carddisp.pl?gene=PRKCSH
MAN1A2	Mannosidase Alpha Class 1A Member 2	Protein Coding	O60476	55	GC01P117367	4.49185	https://www.genecards.org/cgi-bin/carddisp.pl?gene=MAN1A2
MAN1A1	Mannosidase Alpha Class 1A Member 1	Protein Coding	P33908	52	GC06M119269	4.49185	https://www.genecards.org/cgi-bin/carddisp.pl?gene=MAN1A1
MAN1C1	Mannosidase Alpha Class 1C Member 1	Protein Coding	Q9NR34	50	GC01P069011	4.49185	https://www.genecards.org/cgi-bin/carddisp.pl?gene=MAN1C1
MANEA	Mannosidase Endo-Alpha	Protein Coding	Q5SRI9	48	GC06P095577	4.49185	https://www.genecards.org/cgi-bin/carddisp.pl?gene=MANEA
STT3A	STT3 Oligosaccharyltransferase Complex Catalytic Subunit A	Protein Coding	P46977	59	GC11P125592	4.19913	https://www.genecards.org/cgi-bin/carddisp.pl?gene=STT3A
OSTC	Oligosaccharyltransferase Complex Non-Catalytic Subunit	Protein Coding	Q9NRP0	45	GC04P108650	4.19913	https://www.genecards.org/cgi-bin/carddisp.pl?gene=OSTC
KRTCAP2	Keratinocyte Associated Protein 2	Protein Coding	Q8N6L1	38	GC01M166335	4.19913	https://www.genecards.org/cgi-bin/carddisp.pl?gene=KRTCAP2
ENSG00000288695	Novel Protein, SRD5A3-RP11-177J6.1 Readthrough	Protein Coding		7	GC04P055347	4.19913	https://www.genecards.org/cgi-bin/carddisp.pl?gene=ENSG00000288695
NEIL3	Nei Like DNA Glycosylase 3	Protein Coding	Q8TAT5	50	GC04P177309	3.98185	https://www.genecards.org/cgi-bin/carddisp.pl?gene=NEIL3
DDOST	Dolichyl-Diphosphooligosaccharide--Protein Glycosyltransferase Non-Catalytic Subunit	Protein Coding	P39656	57	GC01M020651	3.61208	https://www.genecards.org/cgi-bin/carddisp.pl?gene=DDOST
RPN1	Ribophorin I	Protein Coding	P04843	56	GC03M128619	3.61208	https://www.genecards.org/cgi-bin/carddisp.pl?gene=RPN1
RPN2	Ribophorin II	Protein Coding	P04844	51	GC20P037178	3.61208	https://www.genecards.org/cgi-bin/carddisp.pl?gene=RPN2
DAD1	Defender Against Cell Death 1	Protein Coding	P61803	50	GC14M028296	3.61208	https://www.genecards.org/cgi-bin/carddisp.pl?gene=DAD1
TMEM258	Transmembrane Protein 258	Protein Coding	P61165	42	GC11M061768	3.61208	https://www.genecards.org/cgi-bin/carddisp.pl?gene=TMEM258
OST4	Oligosaccharyltransferase Complex Subunit 4, Non-Catalytic	Protein Coding	P0C6T2	32	GC02M027070	3.61208	https://www.genecards.org/cgi-bin/carddisp.pl?gene=OST4
ENSG00000272305	Novel Transcript	Protein Coding		10	GC03M054671	3.61208	https://www.genecards.org/cgi-bin/carddisp.pl?gene=ENSG00000272305
ALG10B	ALG10 Alpha-1,2-Glucosyltransferase B	Protein Coding	Q5I7T1	43	GC12P038316	3.46731	https://www.genecards.org/cgi-bin/carddisp.pl?gene=ALG10B
SLC26A8	Solute Carrier Family 26 Member 8	Protein Coding	Q96RN1	54	GC06M103473	3.28563	https://www.genecards.org/cgi-bin/carddisp.pl?gene=SLC26A8
SV2C	Synaptic Vesicle Glycoprotein 2C	Protein Coding	Q496J9	50	GC05P075847	3.28563	https://www.genecards.org/cgi-bin/carddisp.pl?gene=SV2C
TMEM59	Transmembrane Protein 59	Protein Coding	Q9BXS4	49	GC01M054031	3.28563	https://www.genecards.org/cgi-bin/carddisp.pl?gene=TMEM59
NEU1	Neuraminidase 1	Protein Coding	Q99519	59	GC06M031857	3.1976	https://www.genecards.org/cgi-bin/carddisp.pl?gene=NEU1
SRD5A3	Steroid 5 Alpha-Reductase 3	Protein Coding	Q9H8P0	54	GC04P055346	2.84702	https://www.genecards.org/cgi-bin/carddisp.pl?gene=SRD5A3
TUSC3	Tumor Suppressor Candidate 3	Protein Coding	Q13454	54	GC08P015417	2.84702	https://www.genecards.org/cgi-bin/carddisp.pl?gene=TUSC3
MAGT1	Magnesium Transporter 1	Protein Coding	Q9H0U3	53	GC0XM078304	2.84702	https://www.genecards.org/cgi-bin/carddisp.pl?gene=MAGT1
ALG5	ALG5 Dolichyl-Phosphate Beta-Glucosyltransferase	Protein Coding	Q9Y673	51	GC13M036949	2.84702	https://www.genecards.org/cgi-bin/carddisp.pl?gene=ALG5
MLEC	Malectin	Protein Coding	Q14165	47	GC12P120687	2.84702	https://www.genecards.org/cgi-bin/carddisp.pl?gene=MLEC
ALG10	ALG10 Alpha-1,2-Glucosyltransferase	Protein Coding	Q5BKT4	45	GC12P034022	2.84702	https://www.genecards.org/cgi-bin/carddisp.pl?gene=ALG10
DOLPP1	Dolichyldiphosphatase 1	Protein Coding	Q86YN1	45	GC09P129081	2.84702	https://www.genecards.org/cgi-bin/carddisp.pl?gene=DOLPP1
SERP1	Stress Associated Endoplasmic Reticulum Protein 1	Protein Coding	Q9Y6X1	40	GC03M150541	2.84702	https://www.genecards.org/cgi-bin/carddisp.pl?gene=SERP1
TMEM59L	Transmembrane Protein 59 Like	Protein Coding	Q9UK28	40	GC19P018607	2.84702	https://www.genecards.org/cgi-bin/carddisp.pl?gene=TMEM59L
SERP2	Stress Associated Endoplasmic Reticulum Protein Family Member 2	Protein Coding	Q8N6R1	39	GC13P044373	2.84702	https://www.genecards.org/cgi-bin/carddisp.pl?gene=SERP2
GLB1	Galactosidase Beta 1	Protein Coding	P16278	62	GC03M032963	2.75898	https://www.genecards.org/cgi-bin/carddisp.pl?gene=GLB1
CTSA	Cathepsin A	Protein Coding	P10619	60	GC20P045890	2.75898	https://www.genecards.org/cgi-bin/carddisp.pl?gene=CTSA
B4GALT1	Beta-1,4-Galactosyltransferase 1	Protein Coding	P15291	59	GC09M033100	2.75898	https://www.genecards.org/cgi-bin/carddisp.pl?gene=B4GALT1
MPDU1	Mannose-P-Dolichol Utilization Defect 1	Protein Coding	O75352	54	GC17P007583	2.75898	https://www.genecards.org/cgi-bin/carddisp.pl?gene=MPDU1
DPM3	Dolichyl-Phosphate Mannosyltransferase Subunit 3, Regulatory	Protein Coding	Q9P2X0	52	GC01M155139	2.75898	https://www.genecards.org/cgi-bin/carddisp.pl?gene=DPM3
DPM2	Dolichyl-Phosphate Mannosyltransferase Subunit 2, Regulatory	Protein Coding	O94777	49	GC09M127935	2.75898	https://www.genecards.org/cgi-bin/carddisp.pl?gene=DPM2
UNG	Uracil DNA Glycosylase	Protein Coding	P13051	59	GC12P109097	2.13483	https://www.genecards.org/cgi-bin/carddisp.pl?gene=UNG
MAN2A1	Mannosidase Alpha Class 2A Member 1	Protein Coding	Q16706	54	GC05P109689	2.13483	https://www.genecards.org/cgi-bin/carddisp.pl?gene=MAN2A1
NEIL1	Nei Like DNA Glycosylase 1	Protein Coding	Q96FI4	52	GC15P075346	2.13483	https://www.genecards.org/cgi-bin/carddisp.pl?gene=NEIL1
MAN2A2	Mannosidase Alpha Class 2A Member 2	Protein Coding	P49641	50	GC15P090902	2.13483	https://www.genecards.org/cgi-bin/carddisp.pl?gene=MAN2A2
ADPRS	ADP-Ribosylserine Hydrolase	Protein Coding	Q9NX46	49	GC01P069509	2.13483	https://www.genecards.org/cgi-bin/carddisp.pl?gene=ADPRS
NEIL2	Nei Like DNA Glycosylase 2	Protein Coding	Q969S2	49	GC08P011769	2.13483	https://www.genecards.org/cgi-bin/carddisp.pl?gene=NEIL2
ADPRH	ADP-Ribosylarginine Hydrolase	Protein Coding	P54922	48	GC03P119579	2.13483	https://www.genecards.org/cgi-bin/carddisp.pl?gene=ADPRH
DNPH1	2'-Deoxynucleoside 5'-Phosphate N-Hydrolase 1	Protein Coding	O43598	44	GC06M103561	2.13483	https://www.genecards.org/cgi-bin/carddisp.pl?gene=DNPH1
ADPRHL1	ADP-Ribosylhydrolase Like 1	Protein Coding	Q8NDY3	41	GC13M113421	2.13483	https://www.genecards.org/cgi-bin/carddisp.pl?gene=ADPRHL1
CD46	CD46 Molecule	Protein Coding	P15529	60	GC01P207752	2.07438	https://www.genecards.org/cgi-bin/carddisp.pl?gene=CD46
CXCR4	C-X-C Motif Chemokine Receptor 4	Protein Coding	P61073	66	GC02M136114	1.7597	https://www.genecards.org/cgi-bin/carddisp.pl?gene=CXCR4
SCNN1B	Sodium Channel Epithelial 1 Subunit Beta	Protein Coding	P51168	62	GC16P023278	1.7597	https://www.genecards.org/cgi-bin/carddisp.pl?gene=SCNN1B
KITLG	KIT Ligand	Protein Coding	P21583	60	GC12M088492	1.7597	https://www.genecards.org/cgi-bin/carddisp.pl?gene=KITLG
PKD1	Polycystin 1, Transient Receptor Potential Channel Interacting	Protein Coding	P98161	58	GC16M046369	1.7597	https://www.genecards.org/cgi-bin/carddisp.pl?gene=PKD1
BSG	Basigin (Ok Blood Group)	Protein Coding	P35613	57	GC19P000571	1.7597	https://www.genecards.org/cgi-bin/carddisp.pl?gene=BSG
CSF1	Colony Stimulating Factor 1	Protein Coding	P09603	57	GC01P111495	1.7597	https://www.genecards.org/cgi-bin/carddisp.pl?gene=CSF1
PROC	Protein C, Inactivator Of Coagulation Factors Va And VIIIa	Protein Coding	P04070	65	GC02P127418	1.62029	https://www.genecards.org/cgi-bin/carddisp.pl?gene=PROC
TLR4	Toll Like Receptor 4	Protein Coding	O00206	64	GC09P117704	1.62029	https://www.genecards.org/cgi-bin/carddisp.pl?gene=TLR4
NTRK1	Neurotrophic Receptor Tyrosine Kinase 1	Protein Coding	P04629	63	GC01P156815	1.62029	https://www.genecards.org/cgi-bin/carddisp.pl?gene=NTRK1
F7	Coagulation Factor VII	Protein Coding	P08709	61	GC13P113105	1.62029	https://www.genecards.org/cgi-bin/carddisp.pl?gene=F7
F11	Coagulation Factor XI	Protein Coding	P03951	60	GC04P186424	1.62029	https://www.genecards.org/cgi-bin/carddisp.pl?gene=F11
LCAT	Lecithin-Cholesterol Acyltransferase	Protein Coding	P04180	60	GC16M067939	1.62029	https://www.genecards.org/cgi-bin/carddisp.pl?gene=LCAT
PDCD1	Programmed Cell Death 1	Protein Coding	Q15116	60	GC02M241849	1.62029	https://www.genecards.org/cgi-bin/carddisp.pl?gene=PDCD1
LOXL2	Lysyl Oxidase Like 2	Protein Coding	Q9Y4K0	59	GC08M023296	1.62029	https://www.genecards.org/cgi-bin/carddisp.pl?gene=LOXL2
ADCY8	Adenylate Cyclase 8	Protein Coding	P40145	57	GC08M130780	1.62029	https://www.genecards.org/cgi-bin/carddisp.pl?gene=ADCY8
ORAI1	ORAI Calcium Release-Activated Calcium Modulator 1	Protein Coding	Q96D31	57	GC12P137497	1.62029	https://www.genecards.org/cgi-bin/carddisp.pl?gene=ORAI1
SLC39A14	Solute Carrier Family 39 Member 14	Protein Coding	Q15043	57	GC08P022367	1.62029	https://www.genecards.org/cgi-bin/carddisp.pl?gene=SLC39A14
ENPP3	Ectonucleotide Pyrophosphatase/Phosphodiesterase 3	Protein Coding	O14638	56	GC06P174292	1.62029	https://www.genecards.org/cgi-bin/carddisp.pl?gene=ENPP3
NOX4	NADPH Oxidase 4	Protein Coding	Q9NPH5	56	GC11M089324	1.62029	https://www.genecards.org/cgi-bin/carddisp.pl?gene=NOX4
OLR1	Oxidized Low Density Lipoprotein Receptor 1	Protein Coding	P78380	56	GC12M034544	1.62029	https://www.genecards.org/cgi-bin/carddisp.pl?gene=OLR1
RSPO1	R-Spondin 1	Protein Coding	Q2MKA7	56	GC01M037612	1.62029	https://www.genecards.org/cgi-bin/carddisp.pl?gene=RSPO1
SLC39A8	Solute Carrier Family 39 Member 8	Protein Coding	Q9C0K1	56	GC04M102252	1.62029	https://www.genecards.org/cgi-bin/carddisp.pl?gene=SLC39A8
SLC3A2	Solute Carrier Family 3 Member 2	Protein Coding	P08195	56	GC11P062856	1.62029	https://www.genecards.org/cgi-bin/carddisp.pl?gene=SLC3A2
SLC28A1	Solute Carrier Family 28 Member 1	Protein Coding	O00337	55	GC15P084884	1.62029	https://www.genecards.org/cgi-bin/carddisp.pl?gene=SLC28A1
ARSG	Arylsulfatase G	Protein Coding	Q96EG1	54	GC17P068259	1.62029	https://www.genecards.org/cgi-bin/carddisp.pl?gene=ARSG
PIGR	Polymeric Immunoglobulin Receptor	Protein Coding	P01833	54	GC01M206928	1.62029	https://www.genecards.org/cgi-bin/carddisp.pl?gene=PIGR
KCNH3	Potassium Voltage-Gated Channel Subfamily H Member 3	Protein Coding	Q9ULD8	53	GC12P049539	1.62029	https://www.genecards.org/cgi-bin/carddisp.pl?gene=KCNH3
TRPV2	Transient Receptor Potential Cation Channel Subfamily V Member 2	Protein Coding	Q9Y5S1	53	GC17P016415	1.62029	https://www.genecards.org/cgi-bin/carddisp.pl?gene=TRPV2
ACP2	Acid Phosphatase 2, Lysosomal	Protein Coding	P11117	52	GC11M136233	1.62029	https://www.genecards.org/cgi-bin/carddisp.pl?gene=ACP2
ADAMTS9	ADAM Metallopeptidase With Thrombospondin Type 1 Motif 9	Protein Coding	Q9P2N4	52	GC03M064501	1.62029	https://www.genecards.org/cgi-bin/carddisp.pl?gene=ADAMTS9
SLC30A1	Solute Carrier Family 30 Member 1	Protein Coding	Q9Y6M5	52	GC01M211571	1.62029	https://www.genecards.org/cgi-bin/carddisp.pl?gene=SLC30A1
MICA	MHC Class I Polypeptide-Related Sequence A	Protein Coding	Q29983	51	GC06P031399	1.62029	https://www.genecards.org/cgi-bin/carddisp.pl?gene=MICA
MPZL1	Myelin Protein Zero Like 1	Protein Coding	O95297	51	GC01P167721	1.62029	https://www.genecards.org/cgi-bin/carddisp.pl?gene=MPZL1
SLC44A4	Solute Carrier Family 44 Member 4	Protein Coding	Q53GD3	50	GC06M031863	1.62029	https://www.genecards.org/cgi-bin/carddisp.pl?gene=SLC44A4
PGLYRP1	Peptidoglycan Recognition Protein 1	Protein Coding	O75594	49	GC19M105139	1.62029	https://www.genecards.org/cgi-bin/carddisp.pl?gene=PGLYRP1
PLPP1	Phospholipid Phosphatase 1	Protein Coding	O14494	49	GC05M055425	1.62029	https://www.genecards.org/cgi-bin/carddisp.pl?gene=PLPP1
PRND	Prion Like Protein Doppel	Protein Coding	Q9UKY0	49	GC20P004721	1.62029	https://www.genecards.org/cgi-bin/carddisp.pl?gene=PRND
DKKL1	Dickkopf Like Acrosomal Protein 1	Protein Coding	Q9UK85	46	GC19P049360	1.62029	https://www.genecards.org/cgi-bin/carddisp.pl?gene=DKKL1
PLA2G15	Phospholipase A2 Group XV	Protein Coding	Q8NCC3	45	GC16P068245	1.62029	https://www.genecards.org/cgi-bin/carddisp.pl?gene=PLA2G15
CNIH1	Cornichon Family Member 1	Protein Coding	O95406	43	GC14M054423	1.62029	https://www.genecards.org/cgi-bin/carddisp.pl?gene=CNIH1
GLMP	Glycosylated Lysosomal Membrane Protein	Protein Coding	Q8WWB7	42	GC01M156290	1.62029	https://www.genecards.org/cgi-bin/carddisp.pl?gene=GLMP
GLIPR1L1	GLIPR1 Like 1	Protein Coding	Q6UWM5	39	GC12P075333	1.62029	https://www.genecards.org/cgi-bin/carddisp.pl?gene=GLIPR1L1
IGHA2	Immunoglobulin Heavy Constant Alpha 2 (A2m Marker)	Protein Coding	P01877	37	GC14M123365	1.62029	https://www.genecards.org/cgi-bin/carddisp.pl?gene=IGHA2
EPCIP	Exosomal Polycystin 1 Interacting Protein	Protein Coding	Q9NYP8	34	GC21M032791	1.62029	https://www.genecards.org/cgi-bin/carddisp.pl?gene=EPCIP

## Sheet: TMEM59-TFs
Transcription factor	Synonyms	Official Full Name	Number of samples found (upstream)	Number of samples found (downstream)	Number of binding sites contain motif (upstream)	Number of binding sites contain motif (downstream)
DEAF1	C1orf8, DCF1, HSPC001, PRO195, UNQ169	transmembrane protein 59	0	1	0	1
DNMT3A	C1orf8, DCF1, HSPC001, PRO195, UNQ169	transmembrane protein 59	0	1	0	1
DRAP1	C1orf8, DCF1, HSPC001, PRO195, UNQ169	transmembrane protein 59	0	1	0	1
DUX4	C1orf8, DCF1, HSPC001, PRO195, UNQ169	transmembrane protein 59	0	1	0	1
E2F1	C1orf8, DCF1, HSPC001, PRO195, UNQ169	transmembrane protein 59	0	6	0	7
ARID2	C1orf8, DCF1, HSPC001, PRO195, UNQ169	transmembrane protein 59	0	2	0	2
E2F4	C1orf8, DCF1, HSPC001, PRO195, UNQ169	transmembrane protein 59	0	3	0	3
E2F6	C1orf8, DCF1, HSPC001, PRO195, UNQ169	transmembrane protein 59	0	1	0	1
E2F8	C1orf8, DCF1, HSPC001, PRO195, UNQ169	transmembrane protein 59	0	1	0	1
EBF1	C1orf8, DCF1, HSPC001, PRO195, UNQ169	transmembrane protein 59	0	5	0	5
EGR1	C1orf8, DCF1, HSPC001, PRO195, UNQ169	transmembrane protein 59	0	3	0	3
EGR2	C1orf8, DCF1, HSPC001, PRO195, UNQ169	transmembrane protein 59	0	2	0	2
EGR3	C1orf8, DCF1, HSPC001, PRO195, UNQ169	transmembrane protein 59	0	1	0	2
ELF1	C1orf8, DCF1, HSPC001, PRO195, UNQ169	transmembrane protein 59	0	9	0	11
ELF4	C1orf8, DCF1, HSPC001, PRO195, UNQ169	transmembrane protein 59	0	1	0	1
ELK1	C1orf8, DCF1, HSPC001, PRO195, UNQ169	transmembrane protein 59	0	2	0	2
ELK4	C1orf8, DCF1, HSPC001, PRO195, UNQ169	transmembrane protein 59	0	2	0	2
EOMES	C1orf8, DCF1, HSPC001, PRO195, UNQ169	transmembrane protein 59	0	1	0	1
EP300	C1orf8, DCF1, HSPC001, PRO195, UNQ169	transmembrane protein 59	0	6	0	6
ERCC2	C1orf8, DCF1, HSPC001, PRO195, UNQ169	transmembrane protein 59	0	1	0	1
ERCC3	C1orf8, DCF1, HSPC001, PRO195, UNQ169	transmembrane protein 59	0	1	0	1
ERG	C1orf8, DCF1, HSPC001, PRO195, UNQ169	transmembrane protein 59	0	8	0	9
ESR1	C1orf8, DCF1, HSPC001, PRO195, UNQ169	transmembrane protein 59	0	3	0	3
ARID4B	C1orf8, DCF1, HSPC001, PRO195, UNQ169	transmembrane protein 59	0	2	0	2
ESRRA	C1orf8, DCF1, HSPC001, PRO195, UNQ169	transmembrane protein 59	0	8	0	8
ETS1	C1orf8, DCF1, HSPC001, PRO195, UNQ169	transmembrane protein 59	0	2	0	3
ETV1	C1orf8, DCF1, HSPC001, PRO195, UNQ169	transmembrane protein 59	0	5	0	11
ETV4	C1orf8, DCF1, HSPC001, PRO195, UNQ169	transmembrane protein 59	0	1	0	2
ETV5	C1orf8, DCF1, HSPC001, PRO195, UNQ169	transmembrane protein 59	0	1	0	5
ARID5B	C1orf8, DCF1, HSPC001, PRO195, UNQ169	transmembrane protein 59	0	1	0	3
FGFR1	C1orf8, DCF1, HSPC001, PRO195, UNQ169	transmembrane protein 59	0	1	0	1
FIP1L1	C1orf8, DCF1, HSPC001, PRO195, UNQ169	transmembrane protein 59	0	1	0	1
FLI1	C1orf8, DCF1, HSPC001, PRO195, UNQ169	transmembrane protein 59	0	3	0	4
FOXA1	C1orf8, DCF1, HSPC001, PRO195, UNQ169	transmembrane protein 59	0	41	0	80
FOXA2	C1orf8, DCF1, HSPC001, PRO195, UNQ169	transmembrane protein 59	0	16	0	38
FOXA3	C1orf8, DCF1, HSPC001, PRO195, UNQ169	transmembrane protein 59	0	3	0	5
FOXF1	C1orf8, DCF1, HSPC001, PRO195, UNQ169	transmembrane protein 59	0	1	0	2
FOXJ3	C1orf8, DCF1, HSPC001, PRO195, UNQ169	transmembrane protein 59	0	1	0	1
FOXK1	C1orf8, DCF1, HSPC001, PRO195, UNQ169	transmembrane protein 59	0	1	0	1
FOXK2	C1orf8, DCF1, HSPC001, PRO195, UNQ169	transmembrane protein 59	0	2	0	3
FOXO1	C1orf8, DCF1, HSPC001, PRO195, UNQ169	transmembrane protein 59	0	1	0	1
FOXP1	C1orf8, DCF1, HSPC001, PRO195, UNQ169	transmembrane protein 59	0	1	0	2
FOXP2	C1orf8, DCF1, HSPC001, PRO195, UNQ169	transmembrane protein 59	0	1	0	1
FOXP4	C1orf8, DCF1, HSPC001, PRO195, UNQ169	transmembrane protein 59	0	1	0	1
GABPA	C1orf8, DCF1, HSPC001, PRO195, UNQ169	transmembrane protein 59	0	11	0	15
GABPB1	C1orf8, DCF1, HSPC001, PRO195, UNQ169	transmembrane protein 59	0	2	0	2
GATA1	C1orf8, DCF1, HSPC001, PRO195, UNQ169	transmembrane protein 59	0	5	0	14
ARRB1	C1orf8, DCF1, HSPC001, PRO195, UNQ169	transmembrane protein 59	0	1	0	2
GATA2	C1orf8, DCF1, HSPC001, PRO195, UNQ169	transmembrane protein 59	0	6	0	7
GATA3	C1orf8, DCF1, HSPC001, PRO195, UNQ169	transmembrane protein 59	0	1	0	1
GATA4	C1orf8, DCF1, HSPC001, PRO195, UNQ169	transmembrane protein 59	0	2	0	3
GATA6	C1orf8, DCF1, HSPC001, PRO195, UNQ169	transmembrane protein 59	0	3	0	4
GFI1	C1orf8, DCF1, HSPC001, PRO195, UNQ169	transmembrane protein 59	0	1	0	1
GLIS1	C1orf8, DCF1, HSPC001, PRO195, UNQ169	transmembrane protein 59	0	1	0	2
GMEB1	C1orf8, DCF1, HSPC001, PRO195, UNQ169	transmembrane protein 59	0	1	0	1
GMEB2	C1orf8, DCF1, HSPC001, PRO195, UNQ169	transmembrane protein 59	0	1	0	2
GRHL2	C1orf8, DCF1, HSPC001, PRO195, UNQ169	transmembrane protein 59	0	5	0	5
GRHL3	C1orf8, DCF1, HSPC001, PRO195, UNQ169	transmembrane protein 59	0	1	0	2
GTF2B	C1orf8, DCF1, HSPC001, PRO195, UNQ169	transmembrane protein 59	0	1	0	1
GTF2F1	C1orf8, DCF1, HSPC001, PRO195, UNQ169	transmembrane protein 59	0	1	0	2
ASXL1	C1orf8, DCF1, HSPC001, PRO195, UNQ169	transmembrane protein 59	0	1	0	2
ATF1	C1orf8, DCF1, HSPC001, PRO195, UNQ169	transmembrane protein 59	0	1	0	4
ATF2	C1orf8, DCF1, HSPC001, PRO195, UNQ169	transmembrane protein 59	0	1	0	1
HAND2	C1orf8, DCF1, HSPC001, PRO195, UNQ169	transmembrane protein 59	0	1	0	1
HDAC1	C1orf8, DCF1, HSPC001, PRO195, UNQ169	transmembrane protein 59	0	3	0	3
HDAC2	C1orf8, DCF1, HSPC001, PRO195, UNQ169	transmembrane protein 59	0	1	0	1
HDAC3	C1orf8, DCF1, HSPC001, PRO195, UNQ169	transmembrane protein 59	0	1	0	1
HEY1	C1orf8, DCF1, HSPC001, PRO195, UNQ169	transmembrane protein 59	0	1	0	1
HHEX	C1orf8, DCF1, HSPC001, PRO195, UNQ169	transmembrane protein 59	0	1	0	1
HMBOX1	C1orf8, DCF1, HSPC001, PRO195, UNQ169	transmembrane protein 59	0	1	0	2
HMG20A	C1orf8, DCF1, HSPC001, PRO195, UNQ169	transmembrane protein 59	0	1	0	2
HMGXB4	C1orf8, DCF1, HSPC001, PRO195, UNQ169	transmembrane protein 59	0	1	0	1
HNF1A	C1orf8, DCF1, HSPC001, PRO195, UNQ169	transmembrane protein 59	0	2	0	2
HNF1B	C1orf8, DCF1, HSPC001, PRO195, UNQ169	transmembrane protein 59	0	1	0	1
HNF4A	C1orf8, DCF1, HSPC001, PRO195, UNQ169	transmembrane protein 59	0	1	0	1
HNRNPH1	C1orf8, DCF1, HSPC001, PRO195, UNQ169	transmembrane protein 59	0	1	0	3
HOMEZ	C1orf8, DCF1, HSPC001, PRO195, UNQ169	transmembrane protein 59	0	1	0	1
HOXA4	C1orf8, DCF1, HSPC001, PRO195, UNQ169	transmembrane protein 59	0	1	0	2
HOXB13	C1orf8, DCF1, HSPC001, PRO195, UNQ169	transmembrane protein 59	0	13	0	18
HOXC9	C1orf8, DCF1, HSPC001, PRO195, UNQ169	transmembrane protein 59	0	1	0	1
IKZF1	C1orf8, DCF1, HSPC001, PRO195, UNQ169	transmembrane protein 59	0	2	0	5
IKZF3	C1orf8, DCF1, HSPC001, PRO195, UNQ169	transmembrane protein 59	0	1	0	2
IKZF5	C1orf8, DCF1, HSPC001, PRO195, UNQ169	transmembrane protein 59	0	1	0	1
INO80	C1orf8, DCF1, HSPC001, PRO195, UNQ169	transmembrane protein 59	0	2	0	2
IRF1	C1orf8, DCF1, HSPC001, PRO195, UNQ169	transmembrane protein 59	0	1	0	1
BAF155	C1orf8, DCF1, HSPC001, PRO195, UNQ169	transmembrane protein 59	0	2	0	2
JMJD1C	C1orf8, DCF1, HSPC001, PRO195, UNQ169	transmembrane protein 59	0	1	0	2
KAT5	C1orf8, DCF1, HSPC001, PRO195, UNQ169	transmembrane protein 59	0	1	0	1
KAT7	C1orf8, DCF1, HSPC001, PRO195, UNQ169	transmembrane protein 59	0	1	0	1
KAT8	C1orf8, DCF1, HSPC001, PRO195, UNQ169	transmembrane protein 59	0	1	0	2
KDM1A	C1orf8, DCF1, HSPC001, PRO195, UNQ169	transmembrane protein 59	0	2	0	4
KDM2B	C1orf8, DCF1, HSPC001, PRO195, UNQ169	transmembrane protein 59	0	1	0	2
KDM3B	C1orf8, DCF1, HSPC001, PRO195, UNQ169	transmembrane protein 59	0	1	0	1
KDM6A	C1orf8, DCF1, HSPC001, PRO195, UNQ169	transmembrane protein 59	0	1	0	1
KLF1	C1orf8, DCF1, HSPC001, PRO195, UNQ169	transmembrane protein 59	0	1	0	1
KLF11	C1orf8, DCF1, HSPC001, PRO195, UNQ169	transmembrane protein 59	0	1	0	1
KLF16	C1orf8, DCF1, HSPC001, PRO195, UNQ169	transmembrane protein 59	0	1	0	1
KLF4	C1orf8, DCF1, HSPC001, PRO195, UNQ169	transmembrane protein 59	0	1	0	1
KLF5	C1orf8, DCF1, HSPC001, PRO195, UNQ169	transmembrane protein 59	0	2	0	2
KMT2A	C1orf8, DCF1, HSPC001, PRO195, UNQ169	transmembrane protein 59	0	2	0	2
KMT2B	C1orf8, DCF1, HSPC001, PRO195, UNQ169	transmembrane protein 59	0	2	0	2
LDB1	C1orf8, DCF1, HSPC001, PRO195, UNQ169	transmembrane protein 59	0	3	0	3
BCL11A	C1orf8, DCF1, HSPC001, PRO195, UNQ169	transmembrane protein 59	0	6	0	7
LMNB1	C1orf8, DCF1, HSPC001, PRO195, UNQ169	transmembrane protein 59	0	1	0	5
LMO2	C1orf8, DCF1, HSPC001, PRO195, UNQ169	transmembrane protein 59	0	4	0	4
LYL1	C1orf8, DCF1, HSPC001, PRO195, UNQ169	transmembrane protein 59	0	1	0	1
BCL11B	C1orf8, DCF1, HSPC001, PRO195, UNQ169	transmembrane protein 59	0	1	0	1
MAFF	C1orf8, DCF1, HSPC001, PRO195, UNQ169	transmembrane protein 59	0	1	0	1
MAFG	C1orf8, DCF1, HSPC001, PRO195, UNQ169	transmembrane protein 59	0	1	0	1
MAFK	C1orf8, DCF1, HSPC001, PRO195, UNQ169	transmembrane protein 59	0	4	0	4
MAX	C1orf8, DCF1, HSPC001, PRO195, UNQ169	transmembrane protein 59	0	5	0	5
MAZ	C1orf8, DCF1, HSPC001, PRO195, UNQ169	transmembrane protein 59	0	6	0	11
MBD4	C1orf8, DCF1, HSPC001, PRO195, UNQ169	transmembrane protein 59	0	1	0	2
MCRS1	C1orf8, DCF1, HSPC001, PRO195, UNQ169	transmembrane protein 59	0	1	0	1
MECOM	C1orf8, DCF1, HSPC001, PRO195, UNQ169	transmembrane protein 59	0	3	0	3
MED26	C1orf8, DCF1, HSPC001, PRO195, UNQ169	transmembrane protein 59	0	1	0	1
MEF2A	C1orf8, DCF1, HSPC001, PRO195, UNQ169	transmembrane protein 59	0	1	0	1
BCL6	C1orf8, DCF1, HSPC001, PRO195, UNQ169	transmembrane protein 59	0	2	0	2
MEIS2	C1orf8, DCF1, HSPC001, PRO195, UNQ169	transmembrane protein 59	0	1	0	2
MEN1	C1orf8, DCF1, HSPC001, PRO195, UNQ169	transmembrane protein 59	0	2	0	2
MIXL1	C1orf8, DCF1, HSPC001, PRO195, UNQ169	transmembrane protein 59	0	1	0	2
MLLT3	C1orf8, DCF1, HSPC001, PRO195, UNQ169	transmembrane protein 59	0	1	0	1
MNT	C1orf8, DCF1, HSPC001, PRO195, UNQ169	transmembrane protein 59	0	1	0	1
MTA2	C1orf8, DCF1, HSPC001, PRO195, UNQ169	transmembrane protein 59	0	2	0	2
MTF2	C1orf8, DCF1, HSPC001, PRO195, UNQ169	transmembrane protein 59	0	1	0	1
MXI1	C1orf8, DCF1, HSPC001, PRO195, UNQ169	transmembrane protein 59	0	1	0	1
MYB	C1orf8, DCF1, HSPC001, PRO195, UNQ169	transmembrane protein 59	0	2	0	2
MYCN	C1orf8, DCF1, HSPC001, PRO195, UNQ169	transmembrane protein 59	0	2	0	3
MYF5	C1orf8, DCF1, HSPC001, PRO195, UNQ169	transmembrane protein 59	0	1	0	1
MYOD1	C1orf8, DCF1, HSPC001, PRO195, UNQ169	transmembrane protein 59	0	4	0	4
MYOG	C1orf8, DCF1, HSPC001, PRO195, UNQ169	transmembrane protein 59	0	5	0	5
NCBP1	C1orf8, DCF1, HSPC001, PRO195, UNQ169	transmembrane protein 59	0	1	0	1
NCOA1	C1orf8, DCF1, HSPC001, PRO195, UNQ169	transmembrane protein 59	0	1	0	1
NCOR1	C1orf8, DCF1, HSPC001, PRO195, UNQ169	transmembrane protein 59	0	1	0	1
NCOR2	C1orf8, DCF1, HSPC001, PRO195, UNQ169	transmembrane protein 59	0	1	0	1
NELFA	C1orf8, DCF1, HSPC001, PRO195, UNQ169	transmembrane protein 59	0	1	0	1
NELFCD	C1orf8, DCF1, HSPC001, PRO195, UNQ169	transmembrane protein 59	0	1	0	1
NELFE	C1orf8, DCF1, HSPC001, PRO195, UNQ169	transmembrane protein 59	0	2	0	2
NEUROG2	C1orf8, DCF1, HSPC001, PRO195, UNQ169	transmembrane protein 59	0	1	0	1
NFATC3	C1orf8, DCF1, HSPC001, PRO195, UNQ169	transmembrane protein 59	0	1	0	3
NFE2	C1orf8, DCF1, HSPC001, PRO195, UNQ169	transmembrane protein 59	0	2	0	2
NFIA	C1orf8, DCF1, HSPC001, PRO195, UNQ169	transmembrane protein 59	0	1	0	1
NFIC	C1orf8, DCF1, HSPC001, PRO195, UNQ169	transmembrane protein 59	0	2	0	5
NFIL3	C1orf8, DCF1, HSPC001, PRO195, UNQ169	transmembrane protein 59	0	1	0	1
NFKB1	C1orf8, DCF1, HSPC001, PRO195, UNQ169	transmembrane protein 59	0	3	0	3
NFKB2	C1orf8, DCF1, HSPC001, PRO195, UNQ169	transmembrane protein 59	0	1	0	1
NFYB	C1orf8, DCF1, HSPC001, PRO195, UNQ169	transmembrane protein 59	0	1	0	1
NKRF	C1orf8, DCF1, HSPC001, PRO195, UNQ169	transmembrane protein 59	0	1	0	1
NKX2-5	C1orf8, DCF1, HSPC001, PRO195, UNQ169	transmembrane protein 59	0	2	0	3
NKX3-1	C1orf8, DCF1, HSPC001, PRO195, UNQ169	transmembrane protein 59	0	1	0	1
NR2F1	C1orf8, DCF1, HSPC001, PRO195, UNQ169	transmembrane protein 59	0	2	0	2
NR2F2	C1orf8, DCF1, HSPC001, PRO195, UNQ169	transmembrane protein 59	0	1	0	1
NR2F6	C1orf8, DCF1, HSPC001, PRO195, UNQ169	transmembrane protein 59	0	2	0	2
NR3C1	C1orf8, DCF1, HSPC001, PRO195, UNQ169	transmembrane protein 59	0	2	0	2
NR4A1	C1orf8, DCF1, HSPC001, PRO195, UNQ169	transmembrane protein 59	0	1	0	1
NRF1	C1orf8, DCF1, HSPC001, PRO195, UNQ169	transmembrane protein 59	0	1	0	2
NRIP1	C1orf8, DCF1, HSPC001, PRO195, UNQ169	transmembrane protein 59	0	1	0	1
ONECUT1	C1orf8, DCF1, HSPC001, PRO195, UNQ169	transmembrane protein 59	0	3	0	3
ONECUT2	C1orf8, DCF1, HSPC001, PRO195, UNQ169	transmembrane protein 59	0	1	0	1
PATZ1	C1orf8, DCF1, HSPC001, PRO195, UNQ169	transmembrane protein 59	0	1	0	1
PAX3-FOXO1	C1orf8, DCF1, HSPC001, PRO195, UNQ169	transmembrane protein 59	0	1	0	1
PAX5	C1orf8, DCF1, HSPC001, PRO195, UNQ169	transmembrane protein 59	0	2	0	2
BRD1	C1orf8, DCF1, HSPC001, PRO195, UNQ169	transmembrane protein 59	0	1	0	2
PBX1	C1orf8, DCF1, HSPC001, PRO195, UNQ169	transmembrane protein 59	0	1	0	1
PBX2	C1orf8, DCF1, HSPC001, PRO195, UNQ169	transmembrane protein 59	0	1	0	2
PBX3	C1orf8, DCF1, HSPC001, PRO195, UNQ169	transmembrane protein 59	0	2	0	2
PDX1	C1orf8, DCF1, HSPC001, PRO195, UNQ169	transmembrane protein 59	0	5	0	7
BRD2	C1orf8, DCF1, HSPC001, PRO195, UNQ169	transmembrane protein 59	0	1	0	1
PHF8	C1orf8, DCF1, HSPC001, PRO195, UNQ169	transmembrane protein 59	0	1	0	2
PITX3	C1orf8, DCF1, HSPC001, PRO195, UNQ169	transmembrane protein 59	0	1	0	1
PKNOX1	C1orf8, DCF1, HSPC001, PRO195, UNQ169	transmembrane protein 59	0	3	0	4
POLR2A	C1orf8, DCF1, HSPC001, PRO195, UNQ169	transmembrane protein 59	0	6	0	10
BRD3	C1orf8, DCF1, HSPC001, PRO195, UNQ169	transmembrane protein 59	0	2	0	2
POU5F1	C1orf8, DCF1, HSPC001, PRO195, UNQ169	transmembrane protein 59	0	1	0	1
PPARG	C1orf8, DCF1, HSPC001, PRO195, UNQ169	transmembrane protein 59	0	1	0	1
BRD4	C1orf8, DCF1, HSPC001, PRO195, UNQ169	transmembrane protein 59	0	1	0	1
BRD9	C1orf8, DCF1, HSPC001, PRO195, UNQ169	transmembrane protein 59	0	1	0	1
RAD21	C1orf8, DCF1, HSPC001, PRO195, UNQ169	transmembrane protein 59	0	33	0	49
RARA	C1orf8, DCF1, HSPC001, PRO195, UNQ169	transmembrane protein 59	0	1	0	1
RBBP4	C1orf8, DCF1, HSPC001, PRO195, UNQ169	transmembrane protein 59	0	2	0	2
RBFOX2	C1orf8, DCF1, HSPC001, PRO195, UNQ169	transmembrane protein 59	0	1	0	1
RCOR1	C1orf8, DCF1, HSPC001, PRO195, UNQ169	transmembrane protein 59	0	1	0	1
RELA	C1orf8, DCF1, HSPC001, PRO195, UNQ169	transmembrane protein 59	0	5	0	6
RELB	C1orf8, DCF1, HSPC001, PRO195, UNQ169	transmembrane protein 59	0	1	0	1
RERE	C1orf8, DCF1, HSPC001, PRO195, UNQ169	transmembrane protein 59	0	1	0	1
REST	C1orf8, DCF1, HSPC001, PRO195, UNQ169	transmembrane protein 59	0	1	0	3
C17orf49	C1orf8, DCF1, HSPC001, PRO195, UNQ169	transmembrane protein 59	0	1	0	1
RREB1	C1orf8, DCF1, HSPC001, PRO195, UNQ169	transmembrane protein 59	0	1	0	2
RUNX1	C1orf8, DCF1, HSPC001, PRO195, UNQ169	transmembrane protein 59	0	9	0	9
RUNX1T1	C1orf8, DCF1, HSPC001, PRO195, UNQ169	transmembrane protein 59	0	2	0	2
CASZ1	C1orf8, DCF1, HSPC001, PRO195, UNQ169	transmembrane protein 59	0	1	0	1
RUNX3	C1orf8, DCF1, HSPC001, PRO195, UNQ169	transmembrane protein 59	0	2	0	2
RUVBL2	C1orf8, DCF1, HSPC001, PRO195, UNQ169	transmembrane protein 59	0	2	0	2
RXR	C1orf8, DCF1, HSPC001, PRO195, UNQ169	transmembrane protein 59	0	1	0	1
RXRA	C1orf8, DCF1, HSPC001, PRO195, UNQ169	transmembrane protein 59	0	3	0	4
RXRG	C1orf8, DCF1, HSPC001, PRO195, UNQ169	transmembrane protein 59	0	1	0	2
SETDB1	C1orf8, DCF1, HSPC001, PRO195, UNQ169	transmembrane protein 59	0	2	0	2
SFPQ	C1orf8, DCF1, HSPC001, PRO195, UNQ169	transmembrane protein 59	0	1	0	1
SIN3A	C1orf8, DCF1, HSPC001, PRO195, UNQ169	transmembrane protein 59	0	1	0	1
SIX1	C1orf8, DCF1, HSPC001, PRO195, UNQ169	transmembrane protein 59	0	1	0	1
CBFB	C1orf8, DCF1, HSPC001, PRO195, UNQ169	transmembrane protein 59	0	1	0	1
SMAD1	C1orf8, DCF1, HSPC001, PRO195, UNQ169	transmembrane protein 59	0	2	0	2
SMAD3	C1orf8, DCF1, HSPC001, PRO195, UNQ169	transmembrane protein 59	0	1	0	1
SMAD4	C1orf8, DCF1, HSPC001, PRO195, UNQ169	transmembrane protein 59	0	1	0	1
SMARCA4	C1orf8, DCF1, HSPC001, PRO195, UNQ169	transmembrane protein 59	0	6	0	13
SMARCC1	C1orf8, DCF1, HSPC001, PRO195, UNQ169	transmembrane protein 59	0	1	0	2
SMC1	C1orf8, DCF1, HSPC001, PRO195, UNQ169	transmembrane protein 59	0	3	0	5
SMC1A	C1orf8, DCF1, HSPC001, PRO195, UNQ169	transmembrane protein 59	0	6	0	10
SMC1A-B	C1orf8, DCF1, HSPC001, PRO195, UNQ169	transmembrane protein 59	0	2	0	2
SMC3	C1orf8, DCF1, HSPC001, PRO195, UNQ169	transmembrane protein 59	0	15	0	24
SNAI1	C1orf8, DCF1, HSPC001, PRO195, UNQ169	transmembrane protein 59	0	1	0	2
SOX13	C1orf8, DCF1, HSPC001, PRO195, UNQ169	transmembrane protein 59	0	1	0	2
SOX2	C1orf8, DCF1, HSPC001, PRO195, UNQ169	transmembrane protein 59	0	1	0	1
SOX4	C1orf8, DCF1, HSPC001, PRO195, UNQ169	transmembrane protein 59	0	2	0	4
SOX5	C1orf8, DCF1, HSPC001, PRO195, UNQ169	transmembrane protein 59	0	1	0	2
SOX6	C1orf8, DCF1, HSPC001, PRO195, UNQ169	transmembrane protein 59	0	2	0	2
SP1	C1orf8, DCF1, HSPC001, PRO195, UNQ169	transmembrane protein 59	0	1	0	1
AHDC1	C1orf8, DCF1, HSPC001, PRO195, UNQ169	transmembrane protein 59	0	1	0	2
SP4	C1orf8, DCF1, HSPC001, PRO195, UNQ169	transmembrane protein 59	0	1	0	1
SPI1	C1orf8, DCF1, HSPC001, PRO195, UNQ169	transmembrane protein 59	0	16	0	21
SRF	C1orf8, DCF1, HSPC001, PRO195, UNQ169	transmembrane protein 59	0	3	0	4
SRSF1	C1orf8, DCF1, HSPC001, PRO195, UNQ169	transmembrane protein 59	0	1	0	1
STAG1	C1orf8, DCF1, HSPC001, PRO195, UNQ169	transmembrane protein 59	0	15	0	24
STAG2	C1orf8, DCF1, HSPC001, PRO195, UNQ169	transmembrane protein 59	0	5	0	9
STAT1	C1orf8, DCF1, HSPC001, PRO195, UNQ169	transmembrane protein 59	0	5	0	5
STAT2	C1orf8, DCF1, HSPC001, PRO195, UNQ169	transmembrane protein 59	0	1	0	1
STAT3	C1orf8, DCF1, HSPC001, PRO195, UNQ169	transmembrane protein 59	0	6	0	7
STAT5A	C1orf8, DCF1, HSPC001, PRO195, UNQ169	transmembrane protein 59	0	2	0	2
SUPT5H	C1orf8, DCF1, HSPC001, PRO195, UNQ169	transmembrane protein 59	0	2	0	2
SUPT5H_phospho	C1orf8, DCF1, HSPC001, PRO195, UNQ169	transmembrane protein 59	0	1	0	1
TAL1	C1orf8, DCF1, HSPC001, PRO195, UNQ169	transmembrane protein 59	0	9	0	9
TBL1XR1	C1orf8, DCF1, HSPC001, PRO195, UNQ169	transmembrane protein 59	0	1	0	1
TBP	C1orf8, DCF1, HSPC001, PRO195, UNQ169	transmembrane protein 59	0	7	0	9
TCF12	C1orf8, DCF1, HSPC001, PRO195, UNQ169	transmembrane protein 59	0	3	0	3
TCF3	C1orf8, DCF1, HSPC001, PRO195, UNQ169	transmembrane protein 59	0	2	0	2
TEAD1	C1orf8, DCF1, HSPC001, PRO195, UNQ169	transmembrane protein 59	0	7	0	7
TEAD2	C1orf8, DCF1, HSPC001, PRO195, UNQ169	transmembrane protein 59	0	1	0	1
TEAD3	C1orf8, DCF1, HSPC001, PRO195, UNQ169	transmembrane protein 59	0	1	0	1
TEAD4	C1orf8, DCF1, HSPC001, PRO195, UNQ169	transmembrane protein 59	0	11	0	11
TET2	C1orf8, DCF1, HSPC001, PRO195, UNQ169	transmembrane protein 59	0	1	0	2
TFAP2A	C1orf8, DCF1, HSPC001, PRO195, UNQ169	transmembrane protein 59	0	1	0	1
TFDP2	C1orf8, DCF1, HSPC001, PRO195, UNQ169	transmembrane protein 59	0	1	0	1
THAP11	C1orf8, DCF1, HSPC001, PRO195, UNQ169	transmembrane protein 59	0	2	0	2
THRB	C1orf8, DCF1, HSPC001, PRO195, UNQ169	transmembrane protein 59	0	1	0	1
TLE3	C1orf8, DCF1, HSPC001, PRO195, UNQ169	transmembrane protein 59	0	5	0	5
TOP1	C1orf8, DCF1, HSPC001, PRO195, UNQ169	transmembrane protein 59	0	2	0	3
TP63	C1orf8, DCF1, HSPC001, PRO195, UNQ169	transmembrane protein 59	0	2	0	2
TRIM22	C1orf8, DCF1, HSPC001, PRO195, UNQ169	transmembrane protein 59	0	2	0	3
TRIM24	C1orf8, DCF1, HSPC001, PRO195, UNQ169	transmembrane protein 59	0	1	0	1
CDK7	C1orf8, DCF1, HSPC001, PRO195, UNQ169	transmembrane protein 59	0	1	0	1
TRIM28	C1orf8, DCF1, HSPC001, PRO195, UNQ169	transmembrane protein 59	0	1	0	2
TRPS1	C1orf8, DCF1, HSPC001, PRO195, UNQ169	transmembrane protein 59	0	1	0	1
TRRAP	C1orf8, DCF1, HSPC001, PRO195, UNQ169	transmembrane protein 59	0	1	0	1
U2AF1	C1orf8, DCF1, HSPC001, PRO195, UNQ169	transmembrane protein 59	0	1	0	2
USF1	C1orf8, DCF1, HSPC001, PRO195, UNQ169	transmembrane protein 59	0	1	0	1
VDR	C1orf8, DCF1, HSPC001, PRO195, UNQ169	transmembrane protein 59	0	3	0	4
VEZF1	C1orf8, DCF1, HSPC001, PRO195, UNQ169	transmembrane protein 59	0	1	0	1
WDR5	C1orf8, DCF1, HSPC001, PRO195, UNQ169	transmembrane protein 59	0	1	0	1
WT1	C1orf8, DCF1, HSPC001, PRO195, UNQ169	transmembrane protein 59	0	1	0	1
XRCC5	C1orf8, DCF1, HSPC001, PRO195, UNQ169	transmembrane protein 59	0	2	0	2
YY1	C1orf8, DCF1, HSPC001, PRO195, UNQ169	transmembrane protein 59	0	15	0	16
YY1AP1	C1orf8, DCF1, HSPC001, PRO195, UNQ169	transmembrane protein 59	0	2	0	2
YY2	C1orf8, DCF1, HSPC001, PRO195, UNQ169	transmembrane protein 59	0	1	0	2
ZBED4	C1orf8, DCF1, HSPC001, PRO195, UNQ169	transmembrane protein 59	0	1	0	1
ZBTB1	C1orf8, DCF1, HSPC001, PRO195, UNQ169	transmembrane protein 59	0	2	0	2
ZBTB25	C1orf8, DCF1, HSPC001, PRO195, UNQ169	transmembrane protein 59	0	1	0	1
ZBTB33	C1orf8, DCF1, HSPC001, PRO195, UNQ169	transmembrane protein 59	0	1	0	1
ZBTB42	C1orf8, DCF1, HSPC001, PRO195, UNQ169	transmembrane protein 59	0	1	0	1
ZBTB48	C1orf8, DCF1, HSPC001, PRO195, UNQ169	transmembrane protein 59	0	1	0	2
ZBTB7A	C1orf8, DCF1, HSPC001, PRO195, UNQ169	transmembrane protein 59	0	3	0	4
ZEB1	C1orf8, DCF1, HSPC001, PRO195, UNQ169	transmembrane protein 59	0	1	0	5
CEBPA	C1orf8, DCF1, HSPC001, PRO195, UNQ169	transmembrane protein 59	0	6	0	7
ZFHX2	C1orf8, DCF1, HSPC001, PRO195, UNQ169	transmembrane protein 59	0	1	0	1
ZFX	C1orf8, DCF1, HSPC001, PRO195, UNQ169	transmembrane protein 59	0	1	0	6
CEBPB	C1orf8, DCF1, HSPC001, PRO195, UNQ169	transmembrane protein 59	0	2	0	2
ZGPAT	C1orf8, DCF1, HSPC001, PRO195, UNQ169	transmembrane protein 59	0	1	0	2
ZIM3	C1orf8, DCF1, HSPC001, PRO195, UNQ169	transmembrane protein 59	0	2	0	2
ZMIZ1	C1orf8, DCF1, HSPC001, PRO195, UNQ169	transmembrane protein 59	0	1	0	1
ZNF121	C1orf8, DCF1, HSPC001, PRO195, UNQ169	transmembrane protein 59	0	2	0	2
ZNF143	C1orf8, DCF1, HSPC001, PRO195, UNQ169	transmembrane protein 59	0	6	0	10
ZNF146	C1orf8, DCF1, HSPC001, PRO195, UNQ169	transmembrane protein 59	0	1	0	1
CGGBP1	C1orf8, DCF1, HSPC001, PRO195, UNQ169	transmembrane protein 59	0	1	0	1
ZNF219	C1orf8, DCF1, HSPC001, PRO195, UNQ169	transmembrane protein 59	0	1	0	1
ZNF316	C1orf8, DCF1, HSPC001, PRO195, UNQ169	transmembrane protein 59	0	1	0	2
ZNF343	C1orf8, DCF1, HSPC001, PRO195, UNQ169	transmembrane protein 59	0	1	0	1
ZNF362	C1orf8, DCF1, HSPC001, PRO195, UNQ169	transmembrane protein 59	0	1	0	1
ZNF384	C1orf8, DCF1, HSPC001, PRO195, UNQ169	transmembrane protein 59	0	1	0	4
CHD4	C1orf8, DCF1, HSPC001, PRO195, UNQ169	transmembrane protein 59	0	1	0	1
ZNF407	C1orf8, DCF1, HSPC001, PRO195, UNQ169	transmembrane protein 59	0	1	0	1
ZNF414	C1orf8, DCF1, HSPC001, PRO195, UNQ169	transmembrane protein 59	0	1	0	1
ZNF430	C1orf8, DCF1, HSPC001, PRO195, UNQ169	transmembrane protein 59	0	1	0	1
ZNF441	C1orf8, DCF1, HSPC001, PRO195, UNQ169	transmembrane protein 59	0	1	0	1
ZNF501	C1orf8, DCF1, HSPC001, PRO195, UNQ169	transmembrane protein 59	0	1	0	1
ZNF510	C1orf8, DCF1, HSPC001, PRO195, UNQ169	transmembrane protein 59	0	1	0	1
ZNF534	C1orf8, DCF1, HSPC001, PRO195, UNQ169	transmembrane protein 59	0	1	0	1
ZNF556	C1orf8, DCF1, HSPC001, PRO195, UNQ169	transmembrane protein 59	0	1	0	1
CHRM2	C1orf8, DCF1, HSPC001, PRO195, UNQ169	transmembrane protein 59	0	1	0	1
ZNF574	C1orf8, DCF1, HSPC001, PRO195, UNQ169	transmembrane protein 59	0	1	0	1
ZNF580	C1orf8, DCF1, HSPC001, PRO195, UNQ169	transmembrane protein 59	0	1	0	1
ZNF592	C1orf8, DCF1, HSPC001, PRO195, UNQ169	transmembrane protein 59	0	1	0	1
ZNF605	C1orf8, DCF1, HSPC001, PRO195, UNQ169	transmembrane protein 59	0	1	0	1
ZNF609	C1orf8, DCF1, HSPC001, PRO195, UNQ169	transmembrane protein 59	0	1	0	1
ZNF614	C1orf8, DCF1, HSPC001, PRO195, UNQ169	transmembrane protein 59	0	1	0	2
ZNF652	C1orf8, DCF1, HSPC001, PRO195, UNQ169	transmembrane protein 59	0	1	0	1
ZNF70	C1orf8, DCF1, HSPC001, PRO195, UNQ169	transmembrane protein 59	0	1	0	1
ZNF75A	C1orf8, DCF1, HSPC001, PRO195, UNQ169	transmembrane protein 59	0	1	0	1
ZNF770	C1orf8, DCF1, HSPC001, PRO195, UNQ169	transmembrane protein 59	0	2	0	2
ZNF792	C1orf8, DCF1, HSPC001, PRO195, UNQ169	transmembrane protein 59	0	1	0	1
ZSCAN30	C1orf8, DCF1, HSPC001, PRO195, UNQ169	transmembrane protein 59	0	1	0	1
ZSCAN31	C1orf8, DCF1, HSPC001, PRO195, UNQ169	transmembrane protein 59	0	1	0	1
AR	C1orf8, DCF1, HSPC001, PRO195, UNQ169	transmembrane protein 59	0	6	0	8
CREB5	C1orf8, DCF1, HSPC001, PRO195, UNQ169	transmembrane protein 59	0	1	0	1
CREBBP	C1orf8, DCF1, HSPC001, PRO195, UNQ169	transmembrane protein 59	0	1	0	1
CTBP2	C1orf8, DCF1, HSPC001, PRO195, UNQ169	transmembrane protein 59	0	1	0	2
CTCF	C1orf8, DCF1, HSPC001, PRO195, UNQ169	transmembrane protein 59	0	93	0	165
CTCFL	C1orf8, DCF1, HSPC001, PRO195, UNQ169	transmembrane protein 59	0	6	0	7
CUX1	C1orf8, DCF1, HSPC001, PRO195, UNQ169	transmembrane protein 59	0	2	0	4

## Sheet: FOS-TFs
Transcription factor	Synonyms	Official Full Name	Number of samples found (upstream)	Number of samples found (downstream)	Number of binding sites contain motif (upstream)	Number of binding sites contain motif (downstream)
ARID2	AP-1, C-FOS, p55	Fos proto-oncogene, AP-1 transcription factor subunit	0	1	0	1
ARID4B	AP-1, C-FOS, p55	Fos proto-oncogene, AP-1 transcription factor subunit	1	0	1	0
ARNT	AP-1, C-FOS, p55	Fos proto-oncogene, AP-1 transcription factor subunit	1	1	1	1
ATF1	AP-1, C-FOS, p55	Fos proto-oncogene, AP-1 transcription factor subunit	2	0	3	0
BHLHE40	AP-1, C-FOS, p55	Fos proto-oncogene, AP-1 transcription factor subunit	4	0	4	0
BRD1	AP-1, C-FOS, p55	Fos proto-oncogene, AP-1 transcription factor subunit	0	1	0	2
BRD4	AP-1, C-FOS, p55	Fos proto-oncogene, AP-1 transcription factor subunit	1	0	1	0
BRD9	AP-1, C-FOS, p55	Fos proto-oncogene, AP-1 transcription factor subunit	1	0	1	0
CBFB	AP-1, C-FOS, p55	Fos proto-oncogene, AP-1 transcription factor subunit	0	1	0	1
CDK7	AP-1, C-FOS, p55	Fos proto-oncogene, AP-1 transcription factor subunit	1	0	1	0
CDK9	AP-1, C-FOS, p55	Fos proto-oncogene, AP-1 transcription factor subunit	0	1	0	1
CREB1	AP-1, C-FOS, p55	Fos proto-oncogene, AP-1 transcription factor subunit	5	1	5	1
CREM	AP-1, C-FOS, p55	Fos proto-oncogene, AP-1 transcription factor subunit	0	1	0	1
CTCF	AP-1, C-FOS, p55	Fos proto-oncogene, AP-1 transcription factor subunit	4	0	4	0
DNMT3A	AP-1, C-FOS, p55	Fos proto-oncogene, AP-1 transcription factor subunit	1	0	1	0
E2F1	AP-1, C-FOS, p55	Fos proto-oncogene, AP-1 transcription factor subunit	3	1	3	1
E2F4	AP-1, C-FOS, p55	Fos proto-oncogene, AP-1 transcription factor subunit	0	1	0	1
E4F1	AP-1, C-FOS, p55	Fos proto-oncogene, AP-1 transcription factor subunit	1	0	1	0
EBF1	AP-1, C-FOS, p55	Fos proto-oncogene, AP-1 transcription factor subunit	2	0	2	0
EGR1	AP-1, C-FOS, p55	Fos proto-oncogene, AP-1 transcription factor subunit	1	1	1	1
EGR3	AP-1, C-FOS, p55	Fos proto-oncogene, AP-1 transcription factor subunit	1	1	2	1
ELF1	AP-1, C-FOS, p55	Fos proto-oncogene, AP-1 transcription factor subunit	3	0	3	0
EP300	AP-1, C-FOS, p55	Fos proto-oncogene, AP-1 transcription factor subunit	7	5	8	5
ERG	AP-1, C-FOS, p55	Fos proto-oncogene, AP-1 transcription factor subunit	4	0	4	0
ETS1	AP-1, C-FOS, p55	Fos proto-oncogene, AP-1 transcription factor subunit	1	0	1	0
FIP1L1	AP-1, C-FOS, p55	Fos proto-oncogene, AP-1 transcription factor subunit	0	1	0	1
FLI1	AP-1, C-FOS, p55	Fos proto-oncogene, AP-1 transcription factor subunit	1	0	1	0
FOXP2	AP-1, C-FOS, p55	Fos proto-oncogene, AP-1 transcription factor subunit	1	0	1	0
GABPA	AP-1, C-FOS, p55	Fos proto-oncogene, AP-1 transcription factor subunit	1	0	1	0
GABPB1	AP-1, C-FOS, p55	Fos proto-oncogene, AP-1 transcription factor subunit	1	0	1	0
GLIS1	AP-1, C-FOS, p55	Fos proto-oncogene, AP-1 transcription factor subunit	0	1	0	1
GLIS3	AP-1, C-FOS, p55	Fos proto-oncogene, AP-1 transcription factor subunit	1	0	1	0
HDAC1	AP-1, C-FOS, p55	Fos proto-oncogene, AP-1 transcription factor subunit	0	1	0	1
HNRNPLL	AP-1, C-FOS, p55	Fos proto-oncogene, AP-1 transcription factor subunit	1	1	1	1
HOXA7	AP-1, C-FOS, p55	Fos proto-oncogene, AP-1 transcription factor subunit	0	1	0	1
HOXB13	AP-1, C-FOS, p55	Fos proto-oncogene, AP-1 transcription factor subunit	1	0	1	0
INO80	AP-1, C-FOS, p55	Fos proto-oncogene, AP-1 transcription factor subunit	1	0	2	0
IRF9	AP-1, C-FOS, p55	Fos proto-oncogene, AP-1 transcription factor subunit	1	0	1	0
KAT7	AP-1, C-FOS, p55	Fos proto-oncogene, AP-1 transcription factor subunit	0	1	0	1
KDM2B	AP-1, C-FOS, p55	Fos proto-oncogene, AP-1 transcription factor subunit	1	0	1	0
KDM4A	AP-1, C-FOS, p55	Fos proto-oncogene, AP-1 transcription factor subunit	0	1	0	1
KLF1	AP-1, C-FOS, p55	Fos proto-oncogene, AP-1 transcription factor subunit	1	0	1	0
KLF9	AP-1, C-FOS, p55	Fos proto-oncogene, AP-1 transcription factor subunit	1	0	1	0
KMT2A	AP-1, C-FOS, p55	Fos proto-oncogene, AP-1 transcription factor subunit	2	0	2	0
KMT2B	AP-1, C-FOS, p55	Fos proto-oncogene, AP-1 transcription factor subunit	2	0	2	0
KMT2C	AP-1, C-FOS, p55	Fos proto-oncogene, AP-1 transcription factor subunit	1	0	1	0
KMT2D	AP-1, C-FOS, p55	Fos proto-oncogene, AP-1 transcription factor subunit	1	1	1	1
MAFB	AP-1, C-FOS, p55	Fos proto-oncogene, AP-1 transcription factor subunit	1	0	1	0
MAFF	AP-1, C-FOS, p55	Fos proto-oncogene, AP-1 transcription factor subunit	1	0	1	0
MAFK	AP-1, C-FOS, p55	Fos proto-oncogene, AP-1 transcription factor subunit	2	0	2	0
MAX	AP-1, C-FOS, p55	Fos proto-oncogene, AP-1 transcription factor subunit	1	1	2	1
MAZ	AP-1, C-FOS, p55	Fos proto-oncogene, AP-1 transcription factor subunit	1	2	1	2
MBD4	AP-1, C-FOS, p55	Fos proto-oncogene, AP-1 transcription factor subunit	0	1	0	1
MCRS1	AP-1, C-FOS, p55	Fos proto-oncogene, AP-1 transcription factor subunit	1	0	1	0
MED1	AP-1, C-FOS, p55	Fos proto-oncogene, AP-1 transcription factor subunit	1	1	2	1
MEF2B	AP-1, C-FOS, p55	Fos proto-oncogene, AP-1 transcription factor subunit	1	0	1	0
MZF1	AP-1, C-FOS, p55	Fos proto-oncogene, AP-1 transcription factor subunit	1	0	1	0
NCAPH2	AP-1, C-FOS, p55	Fos proto-oncogene, AP-1 transcription factor subunit	0	1	0	1
NFKB1	AP-1, C-FOS, p55	Fos proto-oncogene, AP-1 transcription factor subunit	2	1	2	1
NFXL1	AP-1, C-FOS, p55	Fos proto-oncogene, AP-1 transcription factor subunit	0	2	0	2
NKRF	AP-1, C-FOS, p55	Fos proto-oncogene, AP-1 transcription factor subunit	1	1	1	1
NRF1	AP-1, C-FOS, p55	Fos proto-oncogene, AP-1 transcription factor subunit	0	3	0	5
OVOL1	AP-1, C-FOS, p55	Fos proto-oncogene, AP-1 transcription factor subunit	0	1	0	1
PAX5	AP-1, C-FOS, p55	Fos proto-oncogene, AP-1 transcription factor subunit	1	0	1	0
PBX3	AP-1, C-FOS, p55	Fos proto-oncogene, AP-1 transcription factor subunit	1	0	1	0
PITX3	AP-1, C-FOS, p55	Fos proto-oncogene, AP-1 transcription factor subunit	0	1	0	1
POLR2A	AP-1, C-FOS, p55	Fos proto-oncogene, AP-1 transcription factor subunit	0	4	0	4
PRPF4	AP-1, C-FOS, p55	Fos proto-oncogene, AP-1 transcription factor subunit	1	0	1	0
RBBP4	AP-1, C-FOS, p55	Fos proto-oncogene, AP-1 transcription factor subunit	1	1	1	1
RBPJ	AP-1, C-FOS, p55	Fos proto-oncogene, AP-1 transcription factor subunit	0	1	0	1
RUNX1	AP-1, C-FOS, p55	Fos proto-oncogene, AP-1 transcription factor subunit	2	1	2	1
RUNX1-RUNX1T1	AP-1, C-FOS, p55	Fos proto-oncogene, AP-1 transcription factor subunit	1	0	1	0
RUNX1T1	AP-1, C-FOS, p55	Fos proto-oncogene, AP-1 transcription factor subunit	1	0	1	0
RUNX1_mut	AP-1, C-FOS, p55	Fos proto-oncogene, AP-1 transcription factor subunit	1	0	1	0
RUNX2	AP-1, C-FOS, p55	Fos proto-oncogene, AP-1 transcription factor subunit	2	0	2	0
RUVBL2	AP-1, C-FOS, p55	Fos proto-oncogene, AP-1 transcription factor subunit	0	1	0	1
RXRA	AP-1, C-FOS, p55	Fos proto-oncogene, AP-1 transcription factor subunit	0	1	0	1
SIN3A	AP-1, C-FOS, p55	Fos proto-oncogene, AP-1 transcription factor subunit	0	1	0	1
SMARCA4	AP-1, C-FOS, p55	Fos proto-oncogene, AP-1 transcription factor subunit	1	2	1	3
SMARCC1	AP-1, C-FOS, p55	Fos proto-oncogene, AP-1 transcription factor subunit	1	0	1	0
SMC3	AP-1, C-FOS, p55	Fos proto-oncogene, AP-1 transcription factor subunit	1	0	1	0
SPI1	AP-1, C-FOS, p55	Fos proto-oncogene, AP-1 transcription factor subunit	1	0	1	0
SRF	AP-1, C-FOS, p55	Fos proto-oncogene, AP-1 transcription factor subunit	5	0	5	0
SRSF1	AP-1, C-FOS, p55	Fos proto-oncogene, AP-1 transcription factor subunit	0	1	0	1
SS18	AP-1, C-FOS, p55	Fos proto-oncogene, AP-1 transcription factor subunit	1	1	1	1
STAG1	AP-1, C-FOS, p55	Fos proto-oncogene, AP-1 transcription factor subunit	0	1	0	1
STAT3	AP-1, C-FOS, p55	Fos proto-oncogene, AP-1 transcription factor subunit	4	0	5	0
SUZ12	AP-1, C-FOS, p55	Fos proto-oncogene, AP-1 transcription factor subunit	1	0	1	0
T	AP-1, C-FOS, p55	Fos proto-oncogene, AP-1 transcription factor subunit	1	1	1	1
TBP	AP-1, C-FOS, p55	Fos proto-oncogene, AP-1 transcription factor subunit	3	1	3	1
TCF12	AP-1, C-FOS, p55	Fos proto-oncogene, AP-1 transcription factor subunit	1	1	1	1
TCF3	AP-1, C-FOS, p55	Fos proto-oncogene, AP-1 transcription factor subunit	1	1	1	1
TCF7L1	AP-1, C-FOS, p55	Fos proto-oncogene, AP-1 transcription factor subunit	1	0	1	0
TEAD4	AP-1, C-FOS, p55	Fos proto-oncogene, AP-1 transcription factor subunit	0	2	0	2
TFAP2A	AP-1, C-FOS, p55	Fos proto-oncogene, AP-1 transcription factor subunit	3	0	4	0
TFAP2B	AP-1, C-FOS, p55	Fos proto-oncogene, AP-1 transcription factor subunit	1	0	1	0
TFAP2C	AP-1, C-FOS, p55	Fos proto-oncogene, AP-1 transcription factor subunit	4	0	4	0
TP63	AP-1, C-FOS, p55	Fos proto-oncogene, AP-1 transcription factor subunit	0	1	0	2
TRIM24	AP-1, C-FOS, p55	Fos proto-oncogene, AP-1 transcription factor subunit	1	0	1	0
TRIM28	AP-1, C-FOS, p55	Fos proto-oncogene, AP-1 transcription factor subunit	1	0	1	0
USF1	AP-1, C-FOS, p55	Fos proto-oncogene, AP-1 transcription factor subunit	1	0	1	0
VEZF1	AP-1, C-FOS, p55	Fos proto-oncogene, AP-1 transcription factor subunit	1	0	2	0
WT1	AP-1, C-FOS, p55	Fos proto-oncogene, AP-1 transcription factor subunit	0	1	0	1
XRN2	AP-1, C-FOS, p55	Fos proto-oncogene, AP-1 transcription factor subunit	0	1	0	1
ZBED2	AP-1, C-FOS, p55	Fos proto-oncogene, AP-1 transcription factor subunit	1	0	1	0
ZBTB11	AP-1, C-FOS, p55	Fos proto-oncogene, AP-1 transcription factor subunit	1	0	1	0
ZBTB17	AP-1, C-FOS, p55	Fos proto-oncogene, AP-1 transcription factor subunit	1	1	1	1
ZBTB33	AP-1, C-FOS, p55	Fos proto-oncogene, AP-1 transcription factor subunit	1	0	1	0
ZBTB42	AP-1, C-FOS, p55	Fos proto-oncogene, AP-1 transcription factor subunit	0	1	0	1
ZBTB48	AP-1, C-FOS, p55	Fos proto-oncogene, AP-1 transcription factor subunit	1	0	1	0
ZBTB7A	AP-1, C-FOS, p55	Fos proto-oncogene, AP-1 transcription factor subunit	0	1	0	1
ZEB1	AP-1, C-FOS, p55	Fos proto-oncogene, AP-1 transcription factor subunit	0	2	0	3
ZIC2	AP-1, C-FOS, p55	Fos proto-oncogene, AP-1 transcription factor subunit	1	0	2	0
ZIC5	AP-1, C-FOS, p55	Fos proto-oncogene, AP-1 transcription factor subunit	0	1	0	1
ZNF148	AP-1, C-FOS, p55	Fos proto-oncogene, AP-1 transcription factor subunit	2	1	2	1
ZNF263	AP-1, C-FOS, p55	Fos proto-oncogene, AP-1 transcription factor subunit	0	2	0	2
ZNF281	AP-1, C-FOS, p55	Fos proto-oncogene, AP-1 transcription factor subunit	1	0	1	0
ZNF316	AP-1, C-FOS, p55	Fos proto-oncogene, AP-1 transcription factor subunit	1	0	2	0
ZNF318	AP-1, C-FOS, p55	Fos proto-oncogene, AP-1 transcription factor subunit	1	0	1	0
ZNF341	AP-1, C-FOS, p55	Fos proto-oncogene, AP-1 transcription factor subunit	2	0	2	0
ZNF350	AP-1, C-FOS, p55	Fos proto-oncogene, AP-1 transcription factor subunit	1	0	1	0
ZNF407	AP-1, C-FOS, p55	Fos proto-oncogene, AP-1 transcription factor subunit	1	0	1	0
ZNF547	AP-1, C-FOS, p55	Fos proto-oncogene, AP-1 transcription factor subunit	0	1	0	1
ZNF600	AP-1, C-FOS, p55	Fos proto-oncogene, AP-1 transcription factor subunit	1	0	1	0
ZNF629	AP-1, C-FOS, p55	Fos proto-oncogene, AP-1 transcription factor subunit	1	0	1	0
ZNF692	AP-1, C-FOS, p55	Fos proto-oncogene, AP-1 transcription factor subunit	1	0	1	0

## Sheet: GFAP-TFs
Transcription factor	Synonyms	Official Full Name	Number of samples found (upstream)	Number of samples found (downstream)	Number of binding sites contain motif (upstream)	Number of binding sites contain motif (downstream)
ELF3	ALXDRD	glial fibrillary acidic protein	0	1	0	1
EOMES	ALXDRD	glial fibrillary acidic protein	0	1	0	2
EP300	ALXDRD	glial fibrillary acidic protein	0	13	0	13
ERG	ALXDRD	glial fibrillary acidic protein	0	1	0	1
ESR1	ALXDRD	glial fibrillary acidic protein	0	1	0	1
ESR1_pS118	ALXDRD	glial fibrillary acidic protein	0	1	0	1
ESRRA	ALXDRD	glial fibrillary acidic protein	0	3	0	3
ETV1	ALXDRD	glial fibrillary acidic protein	0	1	0	1
FAIRE	ALXDRD	glial fibrillary acidic protein	0	2	0	2
FGFR1	ALXDRD	glial fibrillary acidic protein	0	1	0	1
FLI1	ALXDRD	glial fibrillary acidic protein	0	1	0	2
FOS	ALXDRD	glial fibrillary acidic protein	0	8	0	13
FOSL1	ALXDRD	glial fibrillary acidic protein	0	1	0	2
FOSL2	ALXDRD	glial fibrillary acidic protein	0	16	0	21
FOXA1	ALXDRD	glial fibrillary acidic protein	0	25	0	28
FOXA2	ALXDRD	glial fibrillary acidic protein	0	4	0	5
FOXL2	ALXDRD	glial fibrillary acidic protein	0	2	0	2
FOXP1	ALXDRD	glial fibrillary acidic protein	0	1	0	1
GABPA	ALXDRD	glial fibrillary acidic protein	0	2	0	2
GABPB1	ALXDRD	glial fibrillary acidic protein	0	1	0	1
GATA1	ALXDRD	glial fibrillary acidic protein	0	2	0	3
GATA2	ALXDRD	glial fibrillary acidic protein	0	3	0	5
GATA3	ALXDRD	glial fibrillary acidic protein	0	3	0	3
GATA4	ALXDRD	glial fibrillary acidic protein	0	2	0	2
GATA6	ALXDRD	glial fibrillary acidic protein	0	3	0	4
GATAD1	ALXDRD	glial fibrillary acidic protein	0	1	0	1
GATAD2B	ALXDRD	glial fibrillary acidic protein	0	1	0	1
GLIS1	ALXDRD	glial fibrillary acidic protein	0	1	0	2
GLIS2	ALXDRD	glial fibrillary acidic protein	0	2	0	2
GLIS3	ALXDRD	glial fibrillary acidic protein	0	1	0	3
GTF2I	ALXDRD	glial fibrillary acidic protein	0	1	0	1
ASXL1	ALXDRD	glial fibrillary acidic protein	0	1	0	2
ATF1	ALXDRD	glial fibrillary acidic protein	0	1	0	1
ATF3	ALXDRD	glial fibrillary acidic protein	0	1	0	1
HAND2	ALXDRD	glial fibrillary acidic protein	0	2	0	6
HCFC1	ALXDRD	glial fibrillary acidic protein	0	1	0	1
HDAC1	ALXDRD	glial fibrillary acidic protein	0	3	0	6
ATRX	ALXDRD	glial fibrillary acidic protein	0	1	0	1
HES2	ALXDRD	glial fibrillary acidic protein	0	8	0	8
HIF1A	ALXDRD	glial fibrillary acidic protein	0	2	0	2
HNF4A	ALXDRD	glial fibrillary acidic protein	0	6	0	6
HNRNPH1	ALXDRD	glial fibrillary acidic protein	0	1	0	2
BAF155	ALXDRD	glial fibrillary acidic protein	0	1	0	1
HOXA4	ALXDRD	glial fibrillary acidic protein	0	1	0	1
HOXA9	ALXDRD	glial fibrillary acidic protein	0	1	0	1
HOXB13	ALXDRD	glial fibrillary acidic protein	0	5	0	5
HOXC9	ALXDRD	glial fibrillary acidic protein	0	1	0	1
IFNA1	ALXDRD	glial fibrillary acidic protein	0	1	0	3
BCL11A	ALXDRD	glial fibrillary acidic protein	0	1	0	1
BCL3	ALXDRD	glial fibrillary acidic protein	0	9	0	9
JUN	ALXDRD	glial fibrillary acidic protein	0	19	0	20
JUNB	ALXDRD	glial fibrillary acidic protein	0	3	0	4
JUND	ALXDRD	glial fibrillary acidic protein	0	6	0	7
KAT5	ALXDRD	glial fibrillary acidic protein	0	1	0	1
KDM1A	ALXDRD	glial fibrillary acidic protein	0	2	0	2
KDM2B	ALXDRD	glial fibrillary acidic protein	0	1	0	1
KLF1	ALXDRD	glial fibrillary acidic protein	0	1	0	1
KMT2A	ALXDRD	glial fibrillary acidic protein	0	1	0	1
KMT2B	ALXDRD	glial fibrillary acidic protein	0	1	0	1
KMT2D	ALXDRD	glial fibrillary acidic protein	0	1	0	1
LCOR	ALXDRD	glial fibrillary acidic protein	0	1	0	1
LMNB1	ALXDRD	glial fibrillary acidic protein	0	1	0	1
MAFF	ALXDRD	glial fibrillary acidic protein	0	4	0	5
MAFG	ALXDRD	glial fibrillary acidic protein	0	1	0	1
MAFK	ALXDRD	glial fibrillary acidic protein	0	3	0	6
MAML1	ALXDRD	glial fibrillary acidic protein	0	1	0	1
MAX	ALXDRD	glial fibrillary acidic protein	0	5	0	9
MAZ	ALXDRD	glial fibrillary acidic protein	0	2	0	2
MBD2	ALXDRD	glial fibrillary acidic protein	0	1	0	2
MBD3	ALXDRD	glial fibrillary acidic protein	0	1	0	1
MBD4	ALXDRD	glial fibrillary acidic protein	0	1	0	1
MECOM	ALXDRD	glial fibrillary acidic protein	0	1	0	1
MED1	ALXDRD	glial fibrillary acidic protein	0	2	0	2
MEF2A	ALXDRD	glial fibrillary acidic protein	0	1	0	1
MEF2B	ALXDRD	glial fibrillary acidic protein	0	1	0	2
MEF2D	ALXDRD	glial fibrillary acidic protein	0	3	0	6
MEN1	ALXDRD	glial fibrillary acidic protein	0	1	0	2
MGA	ALXDRD	glial fibrillary acidic protein	0	1	0	1
MTA2	ALXDRD	glial fibrillary acidic protein	0	1	0	1
MXI1	ALXDRD	glial fibrillary acidic protein	0	1	0	1
MYB	ALXDRD	glial fibrillary acidic protein	0	1	0	1
MYBL2	ALXDRD	glial fibrillary acidic protein	0	1	0	2
MYCN	ALXDRD	glial fibrillary acidic protein	0	2	0	3
MYOD1	ALXDRD	glial fibrillary acidic protein	0	3	0	5
NCOA2	ALXDRD	glial fibrillary acidic protein	0	1	0	1
NELFE	ALXDRD	glial fibrillary acidic protein	0	2	0	2
NFATC3	ALXDRD	glial fibrillary acidic protein	0	1	0	1
NFE2L2	ALXDRD	glial fibrillary acidic protein	0	2	0	3
NFIA	ALXDRD	glial fibrillary acidic protein	0	1	0	2
NFIC	ALXDRD	glial fibrillary acidic protein	0	4	0	4
NFKB1	ALXDRD	glial fibrillary acidic protein	0	2	0	2
BRD1	ALXDRD	glial fibrillary acidic protein	0	1	0	1
NIPBL	ALXDRD	glial fibrillary acidic protein	0	1	0	1
NKX3-1	ALXDRD	glial fibrillary acidic protein	0	1	0	1
NR2C1	ALXDRD	glial fibrillary acidic protein	0	1	0	1
NR2C2	ALXDRD	glial fibrillary acidic protein	0	2	0	2
BRD2	ALXDRD	glial fibrillary acidic protein	0	2	0	2
NR2F1	ALXDRD	glial fibrillary acidic protein	0	2	0	2
NR2F2	ALXDRD	glial fibrillary acidic protein	0	4	0	8
NR2F6	ALXDRD	glial fibrillary acidic protein	0	3	0	4
NR3C1	ALXDRD	glial fibrillary acidic protein	0	13	0	14
NR5A2	ALXDRD	glial fibrillary acidic protein	0	1	0	1
NRF1	ALXDRD	glial fibrillary acidic protein	0	2	0	2
NRL	ALXDRD	glial fibrillary acidic protein	0	1	0	1
OLIG2	ALXDRD	glial fibrillary acidic protein	0	1	0	1
OTX2	ALXDRD	glial fibrillary acidic protein	0	1	0	2
PBX2	ALXDRD	glial fibrillary acidic protein	0	1	0	1
PBX3	ALXDRD	glial fibrillary acidic protein	0	2	0	2
PGR	ALXDRD	glial fibrillary acidic protein	0	2	0	3
PHF8	ALXDRD	glial fibrillary acidic protein	0	1	0	1
PHOX2B	ALXDRD	glial fibrillary acidic protein	0	1	0	1
PKNOX1	ALXDRD	glial fibrillary acidic protein	0	1	0	1
POLR2A	ALXDRD	glial fibrillary acidic protein	0	3	0	3
BRD9	ALXDRD	glial fibrillary acidic protein	0	2	0	3
POU3F1	ALXDRD	glial fibrillary acidic protein	0	1	0	1
POU5F1	ALXDRD	glial fibrillary acidic protein	0	1	0	1
PPARG	ALXDRD	glial fibrillary acidic protein	0	2	0	2
PR	ALXDRD	glial fibrillary acidic protein	0	1	0	1
PSIP1	ALXDRD	glial fibrillary acidic protein	0	1	0	1
RAD21	ALXDRD	glial fibrillary acidic protein	0	32	0	33
RBBP4	ALXDRD	glial fibrillary acidic protein	0	1	0	1
RBFOX2	ALXDRD	glial fibrillary acidic protein	0	1	0	8
RBM22	ALXDRD	glial fibrillary acidic protein	0	1	0	5
RBPJ	ALXDRD	glial fibrillary acidic protein	0	1	0	1
RCOR1	ALXDRD	glial fibrillary acidic protein	0	2	0	2
REL	ALXDRD	glial fibrillary acidic protein	0	1	0	1
RELA	ALXDRD	glial fibrillary acidic protein	0	2	0	3
REST	ALXDRD	glial fibrillary acidic protein	0	3	0	3
RFX1	ALXDRD	glial fibrillary acidic protein	0	2	0	2
RFX5	ALXDRD	glial fibrillary acidic protein	0	3	0	3
RORB	ALXDRD	glial fibrillary acidic protein	0	1	0	2
RPA2_phospho	ALXDRD	glial fibrillary acidic protein	0	2	0	10
RUNX1	ALXDRD	glial fibrillary acidic protein	0	1	0	1
RUNX1T1	ALXDRD	glial fibrillary acidic protein	0	1	0	1
RUNX1_mut	ALXDRD	glial fibrillary acidic protein	0	1	0	1
RUVBL2	ALXDRD	glial fibrillary acidic protein	0	1	0	2
RXRA	ALXDRD	glial fibrillary acidic protein	0	3	0	3
RXRB	ALXDRD	glial fibrillary acidic protein	0	1	0	1
SETD1A	ALXDRD	glial fibrillary acidic protein	0	1	0	1
SIX5	ALXDRD	glial fibrillary acidic protein	0	1	0	1
SMAD2-3	ALXDRD	glial fibrillary acidic protein	0	1	0	1
SMAD3	ALXDRD	glial fibrillary acidic protein	0	6	0	7
SMARCA2	ALXDRD	glial fibrillary acidic protein	0	1	0	1
SMARCA4	ALXDRD	glial fibrillary acidic protein	0	10	0	23
SMARCB1	ALXDRD	glial fibrillary acidic protein	0	1	0	1
SMARCC1	ALXDRD	glial fibrillary acidic protein	0	1	0	2
SMARCC2	ALXDRD	glial fibrillary acidic protein	0	2	0	2
SMC1	ALXDRD	glial fibrillary acidic protein	0	2	0	2
SMC1A	ALXDRD	glial fibrillary acidic protein	0	4	0	4
SMC1A-B	ALXDRD	glial fibrillary acidic protein	0	3	0	3
SMC3	ALXDRD	glial fibrillary acidic protein	0	12	0	12
SND1	ALXDRD	glial fibrillary acidic protein	0	1	0	1
SOX4	ALXDRD	glial fibrillary acidic protein	0	1	0	1
SP1	ALXDRD	glial fibrillary acidic protein	0	3	0	3
SP2	ALXDRD	glial fibrillary acidic protein	0	1	0	1
SP4	ALXDRD	glial fibrillary acidic protein	0	1	0	1
SPI1	ALXDRD	glial fibrillary acidic protein	0	6	0	7
CDKN1B	ALXDRD	glial fibrillary acidic protein	0	2	0	2
SREBP2	ALXDRD	glial fibrillary acidic protein	0	1	0	1
SRF	ALXDRD	glial fibrillary acidic protein	0	1	0	1
SRSF3	ALXDRD	glial fibrillary acidic protein	0	1	0	1
SS18	ALXDRD	glial fibrillary acidic protein	0	1	0	1
SS18-SSX	ALXDRD	glial fibrillary acidic protein	0	1	0	1
STAG1	ALXDRD	glial fibrillary acidic protein	0	16	0	17
CEBPA	ALXDRD	glial fibrillary acidic protein	0	4	0	5
STAG2	ALXDRD	glial fibrillary acidic protein	0	5	0	6
STAT3	ALXDRD	glial fibrillary acidic protein	0	10	0	13
SUPT6H	ALXDRD	glial fibrillary acidic protein	0	1	0	1
CEBPB	ALXDRD	glial fibrillary acidic protein	0	4	0	7
T	ALXDRD	glial fibrillary acidic protein	0	1	0	1
TAL1	ALXDRD	glial fibrillary acidic protein	0	1	0	1
CEBPD	ALXDRD	glial fibrillary acidic protein	0	1	0	1
TCF12	ALXDRD	glial fibrillary acidic protein	0	6	0	6
TCF3	ALXDRD	glial fibrillary acidic protein	0	1	0	1
TCF7L2	ALXDRD	glial fibrillary acidic protein	0	2	0	2
TEAD1	ALXDRD	glial fibrillary acidic protein	0	8	0	11
TEAD3	ALXDRD	glial fibrillary acidic protein	0	1	0	2
TEAD4	ALXDRD	glial fibrillary acidic protein	0	12	0	14
TERC	ALXDRD	glial fibrillary acidic protein	0	1	0	2
TFAP2A	ALXDRD	glial fibrillary acidic protein	0	2	0	4
TFAP2B	ALXDRD	glial fibrillary acidic protein	0	1	0	1
TFAP2C	ALXDRD	glial fibrillary acidic protein	0	3	0	4
TFAP4	ALXDRD	glial fibrillary acidic protein	0	4	0	5
TLE3	ALXDRD	glial fibrillary acidic protein	0	5	0	5
TOP1	ALXDRD	glial fibrillary acidic protein	0	2	0	3
TP53	ALXDRD	glial fibrillary acidic protein	0	2	0	2
TP63	ALXDRD	glial fibrillary acidic protein	0	7	0	8
TRIM22	ALXDRD	glial fibrillary acidic protein	0	2	0	2
TRIM24	ALXDRD	glial fibrillary acidic protein	0	1	0	1
TRPS1	ALXDRD	glial fibrillary acidic protein	0	1	0	1
U2AF1	ALXDRD	glial fibrillary acidic protein	0	1	0	2
USF1	ALXDRD	glial fibrillary acidic protein	0	2	0	2
USF2	ALXDRD	glial fibrillary acidic protein	0	1	0	1
WDR5	ALXDRD	glial fibrillary acidic protein	0	1	0	3
WWTR1	ALXDRD	glial fibrillary acidic protein	0	1	0	1
XRCC5	ALXDRD	glial fibrillary acidic protein	0	3	0	4
XRN2	ALXDRD	glial fibrillary acidic protein	0	1	0	1
YAP1	ALXDRD	glial fibrillary acidic protein	0	4	0	4
YY1	ALXDRD	glial fibrillary acidic protein	0	1	0	1
YY1AP1	ALXDRD	glial fibrillary acidic protein	0	4	0	5
ZBTB17	ALXDRD	glial fibrillary acidic protein	0	1	0	1
ZBTB33	ALXDRD	glial fibrillary acidic protein	0	5	0	5
ZBTB42	ALXDRD	glial fibrillary acidic protein	0	1	0	1
ZBTB48	ALXDRD	glial fibrillary acidic protein	0	1	0	1
ZBTB7A	ALXDRD	glial fibrillary acidic protein	0	1	0	1
ZEB1	ALXDRD	glial fibrillary acidic protein	0	1	0	2
AR	ALXDRD	glial fibrillary acidic protein	0	3	0	3
ZFX	ALXDRD	glial fibrillary acidic protein	0	1	0	4
ZIC2	ALXDRD	glial fibrillary acidic protein	0	1	0	1
ZMYM2	ALXDRD	glial fibrillary acidic protein	0	1	0	1
ZMYM3	ALXDRD	glial fibrillary acidic protein	0	1	0	1
ZMYND8	ALXDRD	glial fibrillary acidic protein	0	1	0	1
ZNF121	ALXDRD	glial fibrillary acidic protein	0	2	0	3
ZNF143	ALXDRD	glial fibrillary acidic protein	0	6	0	6
ZNF18	ALXDRD	glial fibrillary acidic protein	0	1	0	1
ZNF219	ALXDRD	glial fibrillary acidic protein	0	1	0	1
ZNF24	ALXDRD	glial fibrillary acidic protein	0	2	0	3
ZNF257	ALXDRD	glial fibrillary acidic protein	0	1	0	1
ZNF284	ALXDRD	glial fibrillary acidic protein	0	1	0	1
CREBBP	ALXDRD	glial fibrillary acidic protein	0	1	0	1
ZNF316	ALXDRD	glial fibrillary acidic protein	0	2	0	3
ZNF341	ALXDRD	glial fibrillary acidic protein	0	1	0	1
ZNF384	ALXDRD	glial fibrillary acidic protein	0	3	0	6
ZNF430	ALXDRD	glial fibrillary acidic protein	0	1	0	1
ZNF441	ALXDRD	glial fibrillary acidic protein	0	1	0	1
ZNF467	ALXDRD	glial fibrillary acidic protein	0	1	0	1
CRX	ALXDRD	glial fibrillary acidic protein	0	3	0	5
ZNF519	ALXDRD	glial fibrillary acidic protein	0	1	0	2
ZNF572	ALXDRD	glial fibrillary acidic protein	0	1	0	1
ZNF574	ALXDRD	glial fibrillary acidic protein	0	1	0	1
CTCF	ALXDRD	glial fibrillary acidic protein	0	89	0	93
ZNF592	ALXDRD	glial fibrillary acidic protein	0	1	0	1
ZNF596	ALXDRD	glial fibrillary acidic protein	0	1	0	1
ZNF600	ALXDRD	glial fibrillary acidic protein	0	1	0	2
ZNF629	ALXDRD	glial fibrillary acidic protein	0	1	0	1
CTCFL	ALXDRD	glial fibrillary acidic protein	0	5	0	6
ZNF687	ALXDRD	glial fibrillary acidic protein	0	1	0	1
ZNF711	ALXDRD	glial fibrillary acidic protein	0	1	0	1
ZNF770	ALXDRD	glial fibrillary acidic protein	0	3	0	5
ARID1A	ALXDRD	glial fibrillary acidic protein	0	2	0	2
CTCF_s	ALXDRD	glial fibrillary acidic protein	0	1	0	2
ZNF92	ALXDRD	glial fibrillary acidic protein	0	1	0	1
CUX1	ALXDRD	glial fibrillary acidic protein	0	1	0	1
DAXX	ALXDRD	glial fibrillary acidic protein	0	1	0	1
DEAF1	ALXDRD	glial fibrillary acidic protein	0	1	0	1
DNMT3A	ALXDRD	glial fibrillary acidic protein	0	1	0	3
DPF2	ALXDRD	glial fibrillary acidic protein	0	1	0	1
DRAP1	ALXDRD	glial fibrillary acidic protein	0	1	0	1
E2F1	ALXDRD	glial fibrillary acidic protein	0	2	0	2
E2F4	ALXDRD	glial fibrillary acidic protein	0	1	0	1
ARID2	ALXDRD	glial fibrillary acidic protein	0	2	0	2
EBF1	ALXDRD	glial fibrillary acidic protein	0	6	0	12
EGLN2	ALXDRD	glial fibrillary acidic protein	0	1	0	2
EGR1	ALXDRD	glial fibrillary acidic protein	0	2	0	2
EGR2	ALXDRD	glial fibrillary acidic protein	0	1	0	1
EGR3	ALXDRD	glial fibrillary acidic protein	0	1	0	5

## Sheet: MLEC-TFs
Transcription factor	Synonyms	Official Full Name	Number of samples found (upstream)	Number of samples found (downstream)	Number of binding sites contain motif (upstream)	Number of binding sites contain motif (downstream)
AFF1	KIAA0152	malectin	1	1	1	1
AHR	KIAA0152	malectin	3	0	3	0
ARID1A	KIAA0152	malectin	1	0	1	0
ARID2	KIAA0152	malectin	2	0	2	0
ARID4B	KIAA0152	malectin	1	0	1	0
ARNT	KIAA0152	malectin	1	1	1	1
ASXL1	KIAA0152	malectin	1	0	1	0
ASXL3	KIAA0152	malectin	1	0	1	0
ATF1	KIAA0152	malectin	1	0	1	0
BAP1	KIAA0152	malectin	2	0	2	0
BCL11B	KIAA0152	malectin	1	0	1	0
BCL6	KIAA0152	malectin	1	0	1	0
BCLAF1	KIAA0152	malectin	1	0	1	0
BHLHE40	KIAA0152	malectin	0	10	0	10
BMI1	KIAA0152	malectin	2	0	2	0
BPTF	KIAA0152	malectin	1	0	1	0
BRD1	KIAA0152	malectin	1	1	1	1
BRD2	KIAA0152	malectin	2	0	2	0
BRD3	KIAA0152	malectin	1	0	2	0
BRD4	KIAA0152	malectin	3	1	3	1
BRD9	KIAA0152	malectin	1	0	1	0
CBFA2T3	KIAA0152	malectin	1	0	1	0
CDK6	KIAA0152	malectin	1	0	1	0
CDK7	KIAA0152	malectin	1	0	1	0
CDK9	KIAA0152	malectin	4	0	4	0
CEBPA	KIAA0152	malectin	3	0	3	0
CHD4	KIAA0152	malectin	1	0	1	0
CHRM2	KIAA0152	malectin	1	0	2	0
CREBBP	KIAA0152	malectin	2	1	3	1
CTBP2	KIAA0152	malectin	1	0	1	0
CTCF	KIAA0152	malectin	1	0	1	0
DRAP1	KIAA0152	malectin	1	1	1	1
E2F1	KIAA0152	malectin	5	0	6	0
E2F2	KIAA0152	malectin	1	0	1	0
E2F4	KIAA0152	malectin	3	0	3	0
E2F6	KIAA0152	malectin	1	0	1	0
E2F8	KIAA0152	malectin	2	0	2	0
E4F1	KIAA0152	malectin	1	0	1	0
EBF1	KIAA0152	malectin	2	1	2	1
EGR1	KIAA0152	malectin	10	5	10	5
EGR2	KIAA0152	malectin	1	0	1	0
EGR3	KIAA0152	malectin	1	1	1	1
ELF1	KIAA0152	malectin	17	3	17	3
ELF2	KIAA0152	malectin	1	0	1	0
ELF3	KIAA0152	malectin	1	0	1	0
ELF4	KIAA0152	malectin	2	0	2	0
ELK1	KIAA0152	malectin	5	0	5	0
ELK3	KIAA0152	malectin	1	0	1	0
ELK4	KIAA0152	malectin	4	0	4	0
EP300	KIAA0152	malectin	2	0	3	0
ERF	KIAA0152	malectin	1	0	1	0
ERG	KIAA0152	malectin	9	0	12	0
ESR1	KIAA0152	malectin	2	0	2	0
ESR1_pS118	KIAA0152	malectin	1	0	1	0
ETS1	KIAA0152	malectin	8	1	9	1
ETV1	KIAA0152	malectin	4	0	4	0
ETV4	KIAA0152	malectin	1	0	1	0
ETV5	KIAA0152	malectin	2	0	2	0
ETV6	KIAA0152	malectin	1	0	1	0
FGFR1	KIAA0152	malectin	1	0	1	0
FIP1L1	KIAA0152	malectin	1	1	2	1
FLI1	KIAA0152	malectin	5	2	5	2
FOS	KIAA0152	malectin	2	0	2	0
FOXA1	KIAA0152	malectin	1	0	1	0
FOXP1	KIAA0152	malectin	1	0	1	0
FOXP2	KIAA0152	malectin	1	0	2	0
GABPA	KIAA0152	malectin	16	0	16	0
GABPB1	KIAA0152	malectin	1	0	2	0
GATA6	KIAA0152	malectin	1	0	1	0
GATAD1	KIAA0152	malectin	1	0	1	0
GLIS1	KIAA0152	malectin	1	0	1	0
GLIS3	KIAA0152	malectin	0	1	0	1
GMEB2	KIAA0152	malectin	1	0	1	0
GRHL2	KIAA0152	malectin	0	2	0	2
GRHL3	KIAA0152	malectin	1	0	1	0
GTF2F1	KIAA0152	malectin	1	0	1	0
GTF2I	KIAA0152	malectin	1	0	1	0
GTF3C2	KIAA0152	malectin	1	0	1	0
HAND2	KIAA0152	malectin	1	0	1	0
HDAC1	KIAA0152	malectin	3	1	4	1
HDAC3	KIAA0152	malectin	1	0	1	0
HIF1A	KIAA0152	malectin	0	1	0	1
HIF3A	KIAA0152	malectin	0	1	0	1
HMBOX1	KIAA0152	malectin	0	1	0	1
HMGXB3	KIAA0152	malectin	1	0	1	0
HMGXB4	KIAA0152	malectin	1	0	1	0
HOXA4	KIAA0152	malectin	1	0	1	0
HOXA5	KIAA0152	malectin	1	0	1	0
IKZF1	KIAA0152	malectin	1	0	1	0
INO80	KIAA0152	malectin	1	1	1	1
INTS11	KIAA0152	malectin	1	0	1	0
INTS13	KIAA0152	malectin	0	1	0	1
IRF1	KIAA0152	malectin	1	0	2	0
IRF3	KIAA0152	malectin	3	0	4	0
JMJD1C	KIAA0152	malectin	2	0	2	0
KAT2A	KIAA0152	malectin	2	0	4	0
KAT5	KIAA0152	malectin	1	0	1	0
KAT8	KIAA0152	malectin	1	0	1	0
KDM5A	KIAA0152	malectin	1	0	1	0
KLF1	KIAA0152	malectin	4	1	6	1
KLF11	KIAA0152	malectin	1	0	1	0
KLF13	KIAA0152	malectin	1	0	1	0
KLF15	KIAA0152	malectin	1	0	1	0
KLF4	KIAA0152	malectin	2	1	3	1
KLF5	KIAA0152	malectin	2	0	2	0
KLF9	KIAA0152	malectin	2	0	3	0
KMT2A	KIAA0152	malectin	1	2	1	2
KMT2B	KIAA0152	malectin	2	0	2	0
KMT2C	KIAA0152	malectin	1	0	1	0
KMT2D	KIAA0152	malectin	3	0	3	0
L3MBTL4	KIAA0152	malectin	1	0	1	0
LDB1	KIAA0152	malectin	1	0	1	0
LIN9	KIAA0152	malectin	2	0	2	0
LMO2	KIAA0152	malectin	1	0	1	0
MAX	KIAA0152	malectin	2	4	2	4
MAZ	KIAA0152	malectin	5	0	6	0
MBD2	KIAA0152	malectin	1	0	1	0
MBD4	KIAA0152	malectin	1	0	1	0
MCRS1	KIAA0152	malectin	1	0	1	0
MECOM	KIAA0152	malectin	1	0	1	0
MED1	KIAA0152	malectin	0	1	0	1
MED12	KIAA0152	malectin	1	0	1	0
MED26	KIAA0152	malectin	1	0	1	0
MEF2B	KIAA0152	malectin	1	0	1	0
MEN1	KIAA0152	malectin	1	1	1	1
MGA	KIAA0152	malectin	0	1	0	1
MKL1	KIAA0152	malectin	1	0	1	0
MNT	KIAA0152	malectin	1	0	1	0
MRE11A	KIAA0152	malectin	1	0	2	0
MTA2	KIAA0152	malectin	1	0	1	0
MYB	KIAA0152	malectin	1	0	1	0
MYC	KIAA0152	malectin	5	2	5	2
MYCN	KIAA0152	malectin	1	0	1	0
MYF5	KIAA0152	malectin	1	0	1	0
MYOD1	KIAA0152	malectin	1	0	1	0
NCBP1	KIAA0152	malectin	1	1	1	1
NCOR1	KIAA0152	malectin	1	0	1	0
NCOR2	KIAA0152	malectin	1	0	1	0
NELFA	KIAA0152	malectin	4	1	4	1
NELFCD	KIAA0152	malectin	0	1	0	1
NELFE	KIAA0152	malectin	0	1	0	1
NEUROG2	KIAA0152	malectin	1	0	1	0
NFATC3	KIAA0152	malectin	1	0	1	0
NFKB1	KIAA0152	malectin	2	1	2	1
NFYA	KIAA0152	malectin	5	0	8	0
NFYB	KIAA0152	malectin	6	0	10	0
NFYC	KIAA0152	malectin	1	0	2	0
NIPBL	KIAA0152	malectin	2	0	2	0
NKRF	KIAA0152	malectin	1	0	1	0
NONO	KIAA0152	malectin	1	0	1	0
NOTCH1	KIAA0152	malectin	1	0	1	0
NRF1	KIAA0152	malectin	8	0	11	0
NRL	KIAA0152	malectin	1	0	1	0
OGT	KIAA0152	malectin	2	0	2	0
OLIG2	KIAA0152	malectin	6	0	6	0
PAX3-FOXO1	KIAA0152	malectin	1	0	1	0
PAX5	KIAA0152	malectin	2	1	3	1
PCBP2	KIAA0152	malectin	1	0	1	0
PDX1	KIAA0152	malectin	2	0	2	0
PHF8	KIAA0152	malectin	1	0	2	0
PHOX2B	KIAA0152	malectin	1	0	1	0
PKNOX1	KIAA0152	malectin	3	0	4	0
PLAG1	KIAA0152	malectin	0	1	0	1
POLR2A	KIAA0152	malectin	8	0	8	0
PRDM1	KIAA0152	malectin	0	1	0	1
RBM22	KIAA0152	malectin	0	1	0	1
RBM39	KIAA0152	malectin	1	0	1	0
RBPJ	KIAA0152	malectin	2	0	2	0
RCOR1	KIAA0152	malectin	2	0	2	0
RELA	KIAA0152	malectin	1	0	1	0
REPIN1	KIAA0152	malectin	1	0	1	0
RFX1	KIAA0152	malectin	3	0	3	0
RFX3	KIAA0152	malectin	1	0	1	0
RFX5	KIAA0152	malectin	3	0	5	0
RUNX1	KIAA0152	malectin	3	0	4	0
RUNX1_mut	KIAA0152	malectin	1	0	1	0
RXRA	KIAA0152	malectin	1	0	1	0
SFPQ	KIAA0152	malectin	1	0	1	0
SIN3A	KIAA0152	malectin	1	0	1	0
SMAD1	KIAA0152	malectin	1	0	1	0
SMAD3	KIAA0152	malectin	1	1	2	1
SMARCA4	KIAA0152	malectin	0	1	0	1
SMARCC1	KIAA0152	malectin	1	0	1	0
SMC3	KIAA0152	malectin	1	0	1	0
SP1	KIAA0152	malectin	6	0	11	0
SP2	KIAA0152	malectin	3	0	4	0
SPI1	KIAA0152	malectin	8	1	8	1
SREBF1	KIAA0152	malectin	1	0	1	0
SREBF2	KIAA0152	malectin	1	0	1	0
SREBP2	KIAA0152	malectin	0	1	0	1
SRF	KIAA0152	malectin	3	0	4	0
SRSF1	KIAA0152	malectin	1	1	1	1
SRSF3	KIAA0152	malectin	0	1	0	1
STAG1	KIAA0152	malectin	1	1	1	1
STAT1	KIAA0152	malectin	1	0	1	0
STAT3	KIAA0152	malectin	0	1	0	1
STAT5B	KIAA0152	malectin	1	0	1	0
SUPT5H	KIAA0152	malectin	2	0	2	0
SUPT5H_phospho	KIAA0152	malectin	1	0	1	0
T	KIAA0152	malectin	1	0	1	0
TAL1	KIAA0152	malectin	1	0	1	0
TARDBP	KIAA0152	malectin	0	1	0	1
TBP	KIAA0152	malectin	9	1	9	1
TBX2	KIAA0152	malectin	2	0	2	0
TCF12	KIAA0152	malectin	2	0	2	0
TCF21	KIAA0152	malectin	1	0	1	0
TCF3	KIAA0152	malectin	3	0	3	0
TEAD4	KIAA0152	malectin	2	0	2	0
TFAP2A	KIAA0152	malectin	5	0	5	0
TFAP2B	KIAA0152	malectin	1	0	1	0
TFAP4	KIAA0152	malectin	5	0	5	0
TFDP1	KIAA0152	malectin	1	0	1	0
THAP1	KIAA0152	malectin	1	0	1	0
THAP11	KIAA0152	malectin	1	0	1	0
THAP9	KIAA0152	malectin	1	0	2	0
TRIM24	KIAA0152	malectin	2	0	2	0
TRRAP	KIAA0152	malectin	1	0	1	0
USF1	KIAA0152	malectin	0	3	0	3
USF2	KIAA0152	malectin	0	2	0	2
VDR	KIAA0152	malectin	2	0	2	0
VEZF1	KIAA0152	malectin	1	0	2	0
WDR5	KIAA0152	malectin	2	0	3	0
XRCC5	KIAA0152	malectin	0	1	0	1
XRN2	KIAA0152	malectin	1	0	1	0
YY1	KIAA0152	malectin	1	0	1	0
ZBTB1	KIAA0152	malectin	2	0	2	0
ZBTB11	KIAA0152	malectin	5	0	5	0
ZBTB20	KIAA0152	malectin	0	1	0	1
ZBTB48	KIAA0152	malectin	1	0	2	0
ZBTB6	KIAA0152	malectin	1	0	1	0
ZBTB7A	KIAA0152	malectin	1	2	1	2
ZEB1	KIAA0152	malectin	1	0	1	0
ZFY	KIAA0152	malectin	0	1	0	1
ZIC2	KIAA0152	malectin	0	1	0	1
ZMYM3	KIAA0152	malectin	1	0	1	0
ZNF143	KIAA0152	malectin	1	0	1	0
ZNF148	KIAA0152	malectin	1	0	1	0
ZNF18	KIAA0152	malectin	0	1	0	1
ZNF224	KIAA0152	malectin	0	1	0	1
ZNF343	KIAA0152	malectin	1	0	1	0
ZNF407	KIAA0152	malectin	1	0	1	0
ZNF467	KIAA0152	malectin	1	0	1	0
ZNF547	KIAA0152	malectin	1	0	1	0
ZNF574	KIAA0152	malectin	2	0	3	0
ZNF592	KIAA0152	malectin	1	0	1	0
ZNF597	KIAA0152	malectin	1	0	1	0
ZNF629	KIAA0152	malectin	1	0	1	0
ZNF639	KIAA0152	malectin	1	0	1	0
ZNF687	KIAA0152	malectin	1	0	1	0
ZNF740	KIAA0152	malectin	1	0	1	0
ZNF750	KIAA0152	malectin	1	0	1	0
ZNF92	KIAA0152	malectin	1	0	1	0
